# Supplementary material for: Immune-based subgroups uncover diverse tumor immunogenicity and implications for prognosis and precision therapy in acute myeloid leukemia
Source: Front Immunol. 2024 Nov 8;15:1451486. doi: 10.3389/fimmu.2024.1451486 (PMC11581856; doi:10.3389/fimmu.2024.1451486)
Supplement: Supplementary file 1 [file DataSheet1.xlsx]

## Sheet: Supplementary Table S1
Supplementary Table S1. Baseline characteristics of samples from the TCGA cohort (n = 173)
Variable
Sex	Male	93
	Female	80
Median age (range), y		58(18-88)
Median bone marrow blast (rage), %		35(0-98)
FAB	M0	16
	M1	40
	M2	41
	M3	14
	M4	35
	M5	21
	M6	2
	M7	3
	NA	1
ENL risk category	Favorable	30
	Intermediate/Normal	101
	Poor	40
	NA	2

## Sheet: Supplementary Table S2
Supplementary Table S2. Baseline characteristics of samples from the Beat AML cohort (n = 255)
Variable
Sex	Male	136
	Female	119
Median age (range), y		61(2-87)
Median bone marrow blast (rage), %		72(1-98)
FAB	M0	4
	M1	7
	M2	6
	M3	9
	M4	22
	M5	27
	M5	0
	M7	2
	NA	178
ENL risk category (2008)	Favorable	59
	Intermediate-I	40
	Intermediate-II	45
	Adverse	56
	NA	55
ENL risk category (2017)	Favorable	86
	Favorable/Intermediate	10
	Intermediate	73
	Intermediate/Adverse	6
	Adverse	80

## Sheet: Supplementary Table S3
Supplementary Table S3. Results of immune infiltration levels of the TCGA cohort (n = 173) using ESTIMATE
Samples	StromalScore	ImmuneScore	ESTIMATEScore	TumorPurity
TCGA.AB.2811.03	-1239.07	2993.46	1754.4	0.650532
TCGA.AB.2908.03	-1038.65	2842.7	1804.05	0.644979
TCGA.AB.2813.03	-368.003	3200.1	2832.09	0.522765
TCGA.AB.2805.03	-700.259	2974.58	2274.32	0.590732
TCGA.AB.2833.03	-569.185	3319.81	2750.63	0.532921
TCGA.AB.2843.03	-762.217	3016.77	2254.56	0.59307
TCGA.AB.2868.03	-1092.83	3055.36	1962.53	0.627029
TCGA.AB.2820.03	-1391.32	2401.31	1009.99	0.729475
TCGA.AB.2861.03	-1274.16	2303.76	1029.6	0.727503
TCGA.AB.2870.03	-549.882	3096.94	2547.06	0.557964
TCGA.AB.2938.03	-224.722	2110.36	1885.64	0.635781
TCGA.AB.2865.03	-335.33	3063.82	2728.49	0.535668
TCGA.AB.2931.03	-1345.5	2104.72	759.218	0.754154
TCGA.AB.2840.03	-1077.49	2044.51	967.028	0.733774
TCGA.AB.2996.03	-712.702	2675.97	1963.27	0.626944
TCGA.AB.2941.03	-1337.87	1579.82	241.943	0.801796
TCGA.AB.2939.03	-1175.81	2401.42	1225.61	0.707464
TCGA.AB.2885.03	-1375.77	2265.91	890.137	0.741395
TCGA.AB.2959.03	-980.015	2364.98	1384.97	0.69074
TCGA.AB.2900.03	-951.629	2760.07	1808.44	0.644486
TCGA.AB.2890.03	-773.399	3370.51	2597.12	0.551851
TCGA.AB.3002.03	-1047.63	2512.9	1465.27	0.682169
TCGA.AB.2838.03	-485.178	3178.69	2693.51	0.539997
TCGA.AB.2866.03	-1012.38	3135.68	2123.31	0.608471
TCGA.AB.2948.03	-812.653	3167.27	2354.61	0.581181
TCGA.AB.2935.03	-698.076	3289.06	2590.99	0.552602
TCGA.AB.2822.03	-1333.44	1674.88	341.443	0.792983
TCGA.AB.2842.03	-1061.13	2562.73	1501.59	0.678261
TCGA.AB.2904.03	-1154.74	2190.25	1035.51	0.726908
TCGA.AB.2934.03	-670.873	3332.28	2661.41	0.543957
TCGA.AB.2817.03	-764.016	2846.1	2082.08	0.613262
TCGA.AB.2821.03	-859.523	2556.69	1697.17	0.656888
TCGA.AB.2844.03	-1015.12	2594.45	1579.34	0.669831
TCGA.AB.2856.03	-952.573	3063.02	2110.45	0.609968
TCGA.AB.2863.03	-1221.97	1777.83	555.861	0.773418
TCGA.AB.2912.03	-694.364	2570.57	1876.21	0.636848
TCGA.AB.2995.03	-1343.87	2211.68	867.815	0.74359
TCGA.AB.2848.03	-893.443	2985.65	2092.2	0.612088
TCGA.AB.2932.03	-807.174	3123.68	2316.51	0.585724
TCGA.AB.2999.03	-1142.39	2099.29	956.899	0.734783
TCGA.AB.2913.03	-1493.23	1746.66	253.43	0.800787
TCGA.AB.2956.03	-1295.72	2703.6	1407.88	0.688304
TCGA.AB.3006.03	-1292.73	1719.79	427.065	0.785263
TCGA.AB.2883.03	-1100.22	2355.45	1255.23	0.704385
TCGA.AB.2965.03	-776.972	2692.96	1915.99	0.632336
TCGA.AB.2874.03	-1233.58	2222.38	988.803	0.731599
TCGA.AB.2924.03	-1097.32	2935.83	1838.51	0.641104
TCGA.AB.2933.03	-818.924	3171.42	2352.49	0.581434
TCGA.AB.2949.03	-1110.51	2528.53	1418.02	0.687223
TCGA.AB.2967.03	-849.263	2791.58	1942.32	0.629337
TCGA.AB.2925.03	-1119.87	2764.67	1644.8	0.662665
TCGA.AB.2963.03	-1067.98	2463.21	1395.22	0.689651
TCGA.AB.2828.03	-560.987	2949.91	2388.92	0.577075
TCGA.AB.2889.03	-759.153	2865.89	2106.74	0.610399
TCGA.AB.2969.03	-894.738	3071.66	2176.92	0.602206
TCGA.AB.2857.03	-509.155	2640.07	2130.91	0.607585
TCGA.AB.2975.03	-1436.37	2200.75	764.383	0.753656
TCGA.AB.2847.03	-1531.64	2590.87	1059.23	0.724512
TCGA.AB.2976.03	-1403.17	2017.24	614.072	0.767973
TCGA.AB.3012.03	-724.456	1771.23	1046.78	0.725771
TCGA.AB.2853.03	-1425.06	2102.38	677.315	0.761994
TCGA.AB.2871.03	-1351.86	2551.23	1199.37	0.710181
TCGA.AB.2990.03	-1564.1	2165.3	601.201	0.769182
TCGA.AB.2980.03	-992.945	1424.73	431.789	0.784834
TCGA.AB.2815.03	-429.175	2990.69	2561.51	0.556202
TCGA.AB.2835.03	-825.957	2977.4	2151.44	0.605188
TCGA.AB.2944.03	-1418.55	2384.14	965.588	0.733918
TCGA.AB.2806.03	-1196.4	1622.17	425.773	0.78538
TCGA.AB.2824.03	-1257.98	2528.87	1270.9	0.702751
TCGA.AB.2893.03	-914.645	2990.63	2075.98	0.613969
TCGA.AB.2983.03	-894.628	2584.27	1689.64	0.657721
TCGA.AB.3005.03	-1221.64	2579.65	1358.01	0.693596
TCGA.AB.2920.03	-1612.03	2257.57	645.541	0.765006
TCGA.AB.2875.03	-1280.33	2237.88	957.554	0.734718
TCGA.AB.2872.03	-1233.4	1840.19	606.784	0.768658
TCGA.AB.2891.03	-894.42	2832.15	1937.73	0.62986
TCGA.AB.2946.03	-785.73	2949.83	2164.1	0.603708
TCGA.AB.2859.03	-1179.98	2753.62	1573.64	0.670451
TCGA.AB.2849.03	-1174.27	1533.65	359.381	0.791376
TCGA.AB.2984.03	-1517.31	1691.64	174.337	0.807687
TCGA.AB.2836.03	-548.799	3269.69	2720.89	0.53661
TCGA.AB.2940.03	-858.943	2787.18	1928.24	0.630942
TCGA.AB.3007.03	-1600.4	1669.91	69.5093	0.816664
TCGA.AB.2834.03	-830.731	2759.83	1929.1	0.630843
TCGA.AB.2901.03	-1266.4	1676.89	410.49	0.786767
TCGA.AB.2886.03	-1201.61	1827.99	626.389	0.766814
TCGA.AB.2994.03	-1043.64	2619.45	1575.8	0.670216
TCGA.AB.3000.03	-996.481	2601.29	1604.81	0.66705
TCGA.AB.2880.03	-1007.84	2745.74	1737.9	0.652368
TCGA.AB.2808.03	-842.008	2592.93	1750.93	0.650918
TCGA.AB.3009.03	-1071.22	1906.51	835.287	0.746774
TCGA.AB.3008.03	-916.912	2152.35	1235.44	0.706444
TCGA.AB.2855.03	-1403.1	1991.72	588.623	0.77036
TCGA.AB.2927.03	-626.223	3217.34	2591.12	0.552586
TCGA.AB.2972.03	-1689.39	1582.18	-107.214	0.831358
TCGA.AB.2985.03	-719.406	3521.86	2802.45	0.526468
TCGA.AB.2810.03	-1739.24	2403.87	664.632	0.763199
TCGA.AB.2899.03	-702.588	2947.36	2244.77	0.594226
TCGA.AB.2903.03	-1365.48	1530.61	165.13	0.808483
TCGA.AB.2971.03	-762.841	3202	2439.16	0.571038
TCGA.AB.2858.03	-1034.62	2136.82	1102.21	0.72015
TCGA.AB.2987.03	404.83	3869.96	4274.79	0.331903
TCGA.AB.2882.03	-276.709	3258.35	2981.64	0.503927
TCGA.AB.2915.03	-834.565	3181.3	2346.73	0.582122
TCGA.AB.2929.03	-1092.64	2884.7	1792.06	0.646323
TCGA.AB.2977.03	-1077.68	3185.74	2108.06	0.610245
TCGA.AB.2943.03	-1050.18	3060.81	2010.63	0.621513
TCGA.AB.2898.03	-1256.11	2507.72	1251.61	0.704762
TCGA.AB.2879.03	-1729.49	1273.64	-455.846	0.858697
TCGA.AB.2973.03	-460.997	3520.67	3059.67	0.494001
TCGA.AB.2998.03	-1297.13	2136.09	838.96	0.746416
TCGA.AB.2942.03	-814.506	3000.54	2186.03	0.601139
TCGA.AB.2988.03	-1491.07	2126.34	635.266	0.765977
TCGA.AB.2837.03	-330.53	3229.34	2898.81	0.514391
TCGA.AB.2851.03	-783.636	3302.92	2519.29	0.561343
TCGA.AB.2867.03	-1057.09	3057.22	2000.13	0.622719
TCGA.AB.2826.03	-813.629	3120.67	2307.04	0.58685
TCGA.AB.2830.03	-1149.46	2604.49	1455.03	0.683267
TCGA.AB.2869.03	-1421.4	2169.73	748.325	0.755203
TCGA.AB.2930.03	-1283.2	2441.93	1158.73	0.714369
TCGA.AB.2818.03	-768.043	3033	2264.96	0.59184
TCGA.AB.2803.03	-993.404	2033.86	1040.45	0.726409
TCGA.AB.2823.03	-1266.3	1986.6	720.297	0.757893
TCGA.AB.2910.03	-1549.81	2308.53	758.718	0.754202
TCGA.AB.2936.03	-1131.6	2632.53	1500.93	0.678332
TCGA.AB.2978.03	-867.295	2842.98	1975.69	0.625523
TCGA.AB.2832.03	-1636.01	2344.46	708.443	0.759027
TCGA.AB.2860.03	-612.61	2974.33	2361.72	0.580332
TCGA.AB.2877.03	-1607.41	1546.46	-60.9487	0.827565
TCGA.AB.2887.03	-1409.37	1993.11	583.744	0.770817
TCGA.AB.2952.03	-834.042	3256.14	2422.1	0.573091
TCGA.AB.2964.03	-1237.34	1607.92	370.589	0.790369
TCGA.AB.2816.03	-749.922	3324.71	2574.79	0.554582
TCGA.AB.2846.03	-611.171	2911.4	2300.23	0.587659
TCGA.AB.2966.03	-1446.55	2117.17	670.615	0.762631
TCGA.AB.2993.03	-1218.4	1744.35	525.951	0.776193
TCGA.AB.2921.03	-1066.22	2908.94	1842.73	0.64063
TCGA.AB.2955.03	-1260.68	2294.55	1033.87	0.727073
TCGA.AB.2954.03	-789.118	2948.97	2159.86	0.604205
TCGA.AB.2919.03	-1599.95	1300.61	-299.342	0.846698
TCGA.AB.2819.03	-987.668	1909.89	922.224	0.738226
TCGA.AB.2839.03	-1264.44	2017.4	752.958	0.754757
TCGA.AB.2841.03	-1329.4	2391.14	1061.74	0.724259
TCGA.AB.2854.03	-692.266	2949.05	2256.78	0.592807
TCGA.AB.2873.03	-338.304	3223.09	2884.78	0.516156
TCGA.AB.2911.03	-613.915	3287.3	2673.38	0.542481
TCGA.AB.2894.03	-1550.94	2372.17	821.229	0.748145
TCGA.AB.2897.03	-1233.54	1878.56	645.028	0.765055
TCGA.AB.2881.03	-873.859	3089.39	2215.53	0.597672
TCGA.AB.2916.03	-469.183	3535.69	3066.5	0.493128
TCGA.AB.2878.03	-1092.49	2033.96	941.474	0.736317
TCGA.AB.2918.03	-1271.3	2410.73	1139.43	0.716348
TCGA.AB.2876.03	-860.265	2545.64	1685.37	0.658193
TCGA.AB.2884.03	-826.523	2983.57	2157.05	0.604533
TCGA.AB.2928.03	-1858.53	1733.62	-124.916	0.832799
TCGA.AB.2892.03	-634.313	3032.13	2397.82	0.576008
TCGA.AB.2895.03	-1466.42	1783.68	317.265	0.79514
TCGA.AB.2917.03	-1256.3	2422.43	1166.13	0.713608
TCGA.AB.2991.03	-1200.88	2097.94	897.067	0.740712
TCGA.AB.2814.03	-1423.68	2039.9	616.217	0.767771
TCGA.AB.2845.03	-957.328	2714.15	1756.82	0.650261
TCGA.AB.2937.03	-1302.94	2141.9	838.954	0.746416
TCGA.AB.2981.03	-199.635	3519.56	3319.92	0.460433
TCGA.AB.2950.03	-1158.9	1564.4	405.508	0.787218
TCGA.AB.2970.03	-664.039	2662.49	1998.45	0.622912
TCGA.AB.2862.03	-1292.38	1979.81	687.432	0.761032
TCGA.AB.2825.03	-751.951	3008.9	2256.95	0.592787
TCGA.AB.2986.03	-1515.53	2514.48	998.944	0.730583
TCGA.AB.2979.03	-1092.68	2564.46	1471.79	0.681469
TCGA.AB.2812.03	-1466.08	1789.93	323.853	0.794553
TCGA.AB.2914.03	-901.068	2659.44	1758.38	0.650088
TCGA.AB.2896.03	-1177.81	2451.24	1273.43	0.702485
TCGA.AB.3011.03	-1339.66	1639.05	299.398	0.796728

## Sheet: Supplementary Table S4
Supplementary Table S4. Results of immune infiltration levels of the TCGA cohort (n = 173) using xCell
Genes	TCGA.AB.2811.03	TCGA.AB.2908.03	TCGA.AB.2813.03	TCGA.AB.2805.03	TCGA.AB.2833.03	TCGA.AB.2843.03	TCGA.AB.2868.03	TCGA.AB.2820.03	TCGA.AB.2861.03	TCGA.AB.2870.03	TCGA.AB.2938.03	TCGA.AB.2865.03	TCGA.AB.2931.03	TCGA.AB.2840.03	TCGA.AB.2996.03	TCGA.AB.2941.03	TCGA.AB.2939.03	TCGA.AB.2885.03	TCGA.AB.2959.03	TCGA.AB.2900.03	TCGA.AB.2890.03	TCGA.AB.3002.03	TCGA.AB.2838.03	TCGA.AB.2866.03	TCGA.AB.2948.03	TCGA.AB.2935.03	TCGA.AB.2822.03	TCGA.AB.2842.03	TCGA.AB.2904.03	TCGA.AB.2934.03	TCGA.AB.2817.03	TCGA.AB.2821.03	TCGA.AB.2844.03	TCGA.AB.2856.03	TCGA.AB.2863.03	TCGA.AB.2912.03	TCGA.AB.2995.03	TCGA.AB.2848.03	TCGA.AB.2932.03	TCGA.AB.2999.03	TCGA.AB.2913.03	TCGA.AB.2956.03	TCGA.AB.3006.03	TCGA.AB.2883.03	TCGA.AB.2965.03	TCGA.AB.2874.03	TCGA.AB.2924.03	TCGA.AB.2933.03	TCGA.AB.2949.03
aDC	0.0116773	0	0	1.77218e-18	0	4.98008e-18	2.97894e-18	0	0	0	0.185876	0.188112	1.36907e-18	5.71109e-18	1.75085e-18	0.00680719	0	0	0	0.0693376	4.49096e-18	0.0227912	0.0771913	0	0	6.79638e-18	0.0137298	4.0487e-18	0	0	0	0	1.75559e-17	0	0	1.59794e-18	2.96285e-19	0	0	3.67322e-19	0	2.68129e-18	0	1.71782e-20	0	0.0170885	0	0	0
Adipocytes	0	0	1.56575e-18	7.57422e-19	0	1.87206e-19	7.31082e-20	3.12224e-19	2.9084e-18	2.03977e-18	0.00573468	1.63144e-19	7.82061e-19	4.96685e-20	4.24386e-20	9.81527e-19	0	0	0	3.37668e-18	0	3.24033e-20	0	2.51052e-18	0	0	0	0	0	0	0	0.00648061	0	2.16528e-19	2.18226e-20	0	0	0	1.55499e-19	0	2.43318e-19	0	7.40867e-20	0	0	2.94249e-19	1.38355e-18	1.01742e-18	0
Astrocytes	1.33164e-17	0	3.16707e-17	0	6.98686e-18	4.17766e-18	0	1.48112e-17	6.68092e-18	0	0.0305749	0	0	0	0	4.23122e-18	0	0	4.18145e-18	0	3.55375e-18	3.54758e-18	1.36464e-17	0	2.22183e-17	0	3.44903e-19	0	1.43501e-17	1.59193e-17	1.02609e-17	0.0108983	1.0887e-17	0	0	7.50807e-18	0	1.65546e-17	0	0	4.04246e-18	0	0	1.49293e-17	1.47782e-17	1.81586e-18	0	7.90419e-18	1.34708e-17
B-cells	5.92097e-19	5.30755e-18	0	0.0249099	0.00315295	0.0650303	0.0505948	0.0173492	0	0.0103812	0	0	4.69298e-18	0.042772	4.12459e-19	0	0	9.82547e-18	0.025193	0	4.53169e-18	0.0342598	0	0	0.0046456	2.37696e-18	0	4.81018e-18	4.31448e-18	0.0211278	0.09371	0.0136296	7.40033e-18	0	4.42115e-18	1.39497e-19	1.62652e-17	0.0205972	1.2137e-18	0.0119929	0	0.054718	0	0.00326103	1.27885e-18	0	0	3.26187e-19	9.31697e-19
Basophils	0.192202	0.0885178	0.135115	0.107938	0.177104	0.129192	0.104019	0.0105232	0.12349	0.0692807	0.0556988	0.0436919	0	0.00872124	0.124501	0.00375634	0.0830851	0	0.0408416	0.0791976	0.186968	0.0899004	0.162783	0.214172	0.129783	0.144492	1.82385e-17	0.116065	4.17381e-19	0.0917797	0.0669913	0.156632	0.117367	0.108826	0.0109746	0.0917255	1.79814e-17	0.150818	0.118416	0.0250344	0.0221105	0.0619121	0.027367	0.206054	0.106333	0.08095	0.162922	0.0998316	0.0397791
CD4+ memory T-cells	0	4.08568e-19	0	1.64549e-18	3.29255e-19	3.49496e-18	0.0101791	3.71946e-18	0	8.45276e-19	0.01027	1.15063e-19	0	1.32443e-18	0	0.00110704	1.60121e-18	0	0.0159221	0	6.34694e-19	0	0	0	0	2.2425e-18	0	0	0.00736828	0	5.17154e-20	4.07967e-19	1.66629e-18	5.48985e-19	0	0	2.79105e-19	0	5.42155e-18	0.0141363	0.00136887	0	0	1.375e-19	0	4.272e-20	4.59028e-19	1.77652e-19	0
CD4+ naive T-cells	0	2.39164e-18	3.66411e-18	1.27994e-17	2.39966e-17	0	0.0657491	0.0116338	0	5.96021e-19	0	3.79096e-18	3.73295e-18	0	0	2.68985e-19	1.87316e-18	5.4825e-18	9.35009e-18	1.13591e-18	0.0119955	4.25236e-18	2.13209e-18	2.33077e-18	0	0	3.04009e-19	0	0	7.52578e-20	0	7.45267e-20	0	4.15115e-19	1.22284e-18	6.09846e-18	0.00255047	4.69521e-19	0	0.00335113	7.05266e-19	1.06054e-17	0	0	2.7041e-19	0	5.60053e-19	0	2.32104e-18
CD4+ T-cells	0	0	0	2.24024e-18	0	1.2526e-18	0.0206872	2.70591e-18	6.63842e-18	4.08926e-18	0	6.95025e-18	0	4.41712e-18	0	6.8559e-19	7.25357e-18	0	0.00366333	2.02642e-17	3.96445e-18	1.13047e-17	0	1.21908e-17	0	7.38162e-18	0	0	2.76924e-20	7.99475e-18	4.51094e-21	7.18911e-18	5.20028e-18	3.91138e-18	1.0548e-19	4.31285e-18	2.6139e-18	0	0	0.0175626	0.000534914	5.04547e-18	0	3.91045e-17	7.32212e-18	1.80527e-18	0	0	1.33654e-17
CD4+ Tcm	0.0171202	3.68075e-20	0	0	5.09003e-18	0.00821168	0.0537875	0.0227602	0	0.00567013	0.0039284	0	3.17231e-19	0	5.28285e-19	0.0235074	0	6.29358e-23	0.0187582	5.2185e-18	0.0655741	6.60551e-19	0	0	0	0.00243338	0.0164552	0	0.0166634	0.0313205	7.01289e-19	0.00314056	0	0	4.9195e-18	1.88507e-17	0.0213502	0.000731307	1.10895e-17	0.0543649	2.01188e-19	3.86515e-19	4.31173e-19	0	1.39786e-17	0	8.17376e-19	2.96175e-18	1.5566e-18
CD4+ Tem	0	1.11409e-17	8.66568e-19	0	0	6.51232e-18	1.50246e-17	7.33669e-18	1.27142e-17	0.00433283	1.90085e-19	0	0	0	0	4.47363e-19	1.48001e-17	0	0	1.57515e-17	1.02082e-18	2.09962e-17	2.6542e-18	2.52264e-17	1.12177e-17	7.66924e-18	0	1.93878e-17	4.56666e-18	0	0	1.5728e-17	0	6.19264e-19	0	9.25095e-18	0	9.61781e-18	0	0.0449946	0	2.39033e-18	8.37979e-18	0	0	3.01141e-18	4.39339e-19	0	7.54633e-18
CD8+ naive T-cells	0.00925823	0	0	2.33986e-18	2.36394e-18	6.41629e-19	0	1.32743e-18	0	0	0	4.94266e-19	1.42886e-18	3.47046e-19	9.8483e-19	0.000563716	5.70104e-19	3.06599e-19	8.76271e-20	1.17516e-18	0.0023071	0.00608945	1.66041e-18	1.87899e-18	6.77267e-19	0	0	3.53505e-19	0	2.21129e-18	0	5.14979e-20	0	1.01437e-18	0	7.48151e-20	0	0	0	0.00127952	0	4.5771e-20	0	0	4.05447e-19	1.77614e-18	2.96389e-18	0	1.13378e-19
CD8+ T-cells	0	0.0183864	1.8296e-17	0	9.61421e-18	1.93108e-21	0.0813313	0.00239668	8.20606e-18	0	0.00527942	0	0.0032307	0.000635957	0	0	2.96903e-18	5.09095e-19	0.0398811	0	0.0906715	7.86484e-19	1.7602e-18	2.19228e-18	0	0.0164809	0.0335213	0	0.0149012	0	0	3.55873e-18	1.76746e-18	7.37228e-19	3.58669e-18	0	0.0550286	2.81199e-18	3.22316e-17	0.0499983	0.0249762	0	4.83321e-19	0	0	1.75668e-18	0	7.1537e-18	1.43998e-18
CD8+ Tcm	1.54372e-18	0.100826	2.43918e-18	0	1.68612e-17	0.0279629	0.0788165	0.02958	0	0.0104035	0.0232835	0.00666986	0.0181998	0.0162476	3.17879e-19	1.13463e-20	2.16786e-21	0.0472746	0.0989082	0	0.07161	0.0126052	1.43057e-20	2.52595e-18	0	0.0418854	0.0397077	0	0.0822292	0	0	0	0	0	0.000544766	0.00750569	0.0774379	0	9.97194e-18	0.0713476	0.0643551	1.12159e-17	0.0159911	0	2.90437e-18	5.70846e-19	0	0.014324	0.019131
CD8+ Tem	0	0	1.462e-17	0	1.94198e-17	3.17049e-18	0.0196509	0.0139109	6.81295e-18	0	1.01146e-17	0	0	1.28249e-17	0	3.79538e-19	0	0	4.36965e-20	0	0.0446807	1.91851e-17	0	1.26141e-17	0	4.82019e-19	0	2.9918e-17	0	9.47865e-19	0	0	1.16043e-17	9.79108e-18	8.59547e-18	2.03387e-17	0.02364	0	5.48368e-17	0	1.79184e-18	0	0	1.93155e-17	3.29655e-17	6.58885e-18	0	0	0
cDC	0.0145366	0.0222745	0.027734	0.228414	0.0166725	0.130985	0.0683398	0.0154346	0.0225394	0.363199	0.105255	0.0933707	0.0313646	0.0170414	0.0599135	0.0516867	0.0334171	0.0483268	0.00270898	0.04517	0.0165994	0.0325846	0.0890533	0.0417267	0.108879	0.0545133	0.0101497	0.00598969	0.0323183	0.238835	0.0298406	5.4522e-19	0.156484	0.0222329	0.00675339	0.173976	0.0255435	0.0156722	0.0132308	0.0297078	0.0191185	0.0542109	0.0432393	0.00667434	0.0859579	0.00119043	0.0326772	0.237732	0.0722904
Chondrocytes	3.59939e-17	0	1.8667e-17	0	5.07176e-17	0	0	0	2.68892e-17	0	0.0568547	4.77984e-18	0	1.28993e-18	0.00333885	0.00241858	4.14932e-20	8.4474e-18	0	1.51081e-17	4.14714e-19	0	2.23206e-18	0	2.60519e-17	1.53258e-18	1.5016e-18	0	0	0	2.18587e-18	1.00162e-20	2.62297e-17	2.75296e-18	2.98674e-19	3.77164e-19	0.00358586	1.03434e-17	9.59081e-18	0	0	0	0	3.87892e-17	0	0	0	0	0
Class-switched memory B-cells	0.0120726	7.41802e-18	0.00425684	0.00310776	0.0021831	0.0197145	0.0331774	0.0739471	9.1423e-19	0.0178082	0	0	0	0.0280266	0.000138618	0.00204346	8.73077e-18	2.04436e-18	0.0124241	8.18898e-05	0.0134412	0.0451123	0	0	0.0105131	1.0514e-18	0.0176464	6.69138e-18	0.0013518	0.0281788	0.0150235	0.0334896	6.01724e-18	0	8.12766e-19	0	0	0.0519287	0	0.00491827	1.29186e-18	0.0418664	0.010449	2.10647e-18	1.73474e-18	3.88891e-18	0.00616786	1.2696e-20	0
CLP	0.0266023	0.064574	0.00729164	0.100286	0.113178	0.0110573	8.58046e-19	0.0189805	0.0370111	0.066249	0	0.00681467	0.0713768	0.0168471	0	0	0	0.0139251	0.0269421	4.09746e-19	0.0144296	0.110359	2.75226e-19	0.0150847	0	0.035625	0.00349207	0.028887	0.079936	0.0328639	0.0716094	0	0.0341742	0.140771	0.0587413	0.113644	1.0481e-19	0	0.01007	1.57656e-19	0.0326671	0.0153978	0.00211216	0.0147399	0.0235218	0.0258824	0.00850092	0.14733	0.190729
CMP	0.155995	0.148035	0.142187	0.00179161	0.0163503	0.0614069	0.284492	0.0416392	0.163797	0.119129	1.11522e-17	0.00819609	0.134879	0.247693	0.168655	0	0.170239	0.0728675	2.88325e-20	0.165561	0.00861351	0.0445312	0.246968	0.107476	0.137605	0.161396	0.0462547	0.16528	0.0732074	0.0378893	0.0786203	0.0998305	0.216666	0.115883	0.084752	0.0582129	0.0319575	0.147547	0.134577	0.36969	0.154251	0.0787574	0.250769	0.193114	0.145781	0.255327	0.139395	0.0748392	0.0828291
DC	3.70613e-19	0	0.000909554	0.0285634	0.00224648	0.0256213	6.26607e-20	0	0	0.0281443	0.00526882	0.0204458	0	0.000322741	0.00257435	0	2.47386e-19	3.23209e-19	0.00313919	6.61866e-18	0.00302433	0.00338857	0.000732622	1.52339e-20	0.000535102	0.000587772	0	0	1.05358e-19	0.0128263	0.000514354	2.64288e-19	0.000756408	0	0	0.0103357	2.53265e-18	3.09154e-20	9.83055e-19	1.75338e-21	4.62679e-19	2.28071e-18	0	2.64052e-18	6.02568e-19	8.36298e-21	0	0.00523442	0
Endothelial cells	0.00677798	0.0468616	0.0103653	0	0.0116214	0.00459764	0.0149195	0	0.00409897	0.022678	0.0682551	0.0370735	0.0345983	0	0.00513414	0.0441847	0.0190861	0.0902016	0.0045366	0.00703985	0.0257413	0.0164377	0.0420977	5.97207e-19	5.75047e-21	0.0134861	0.00966445	0.0128451	0.0330777	0.00994732	0.0368291	0.0212736	0.00966199	0.0124684	0.00517121	0.00856984	0.08276	5.73191e-19	0.00444623	0.00360891	0.00817439	0	0.0145773	0.0118839	0.0160346	0.0104187	0.0019475	0.00455822	0.0212402
Eosinophils	0.00855951	2.49341e-18	0	7.40473e-19	0	4.64697e-19	0.0219953	0.000100406	0	0.0156622	0	0	0.0152309	0.00152681	0	0.00109694	0.0344854	5.24254e-18	2.55331e-19	0.00594498	8.74879e-21	2.19797e-18	5.33117e-19	3.79424e-18	1.63499e-18	1.10646e-18	8.73968e-19	0	5.38836e-19	4.49944e-18	1.19044e-19	4.20181e-18	2.41185e-19	1.31582e-18	5.74542e-20	4.67082e-18	1.59493e-17	0.0063886	0	0.037741	0	3.02642e-18	0.00564492	3.52527e-18	0	0.00046794	2.49027e-18	3.08111e-18	0
Epithelial cells	0.0056207	0.000378917	4.97296e-19	3.01761e-19	0	1.04227e-19	0	0.00315557	0.00135194	0	0	0.00317811	0.00442586	0.00571989	0	0.00336833	0.00422513	0.00380808	1.3448e-19	0.000408799	0	0	0	3.78638e-19	7.27873e-21	0	0.00118792	0	0.0028175	0	0	5.09366e-19	3.06252e-19	1.10789e-21	0.000460154	1.81445e-19	0.000856497	6.80742e-21	0.0026506	0.0022937	5.41248e-19	0.00374604	1.57183e-21	1.10071e-19	0	0.00146427	6.5928e-19	0	0.00175048
Erythrocytes	0	0.0947947	0.00297074	0.000656673	0.00297521	0.0865801	0.048832	0.000268013	2.40677e-22	1.54678e-21	0.193589	2.10699e-19	0	0	0.047683	0.0134537	0.0231062	0.00496894	0.00407582	0.00842252	0.0106453	0.00262737	0.0133481	8.15784e-19	0.0745616	0.0066051	0.00395093	0	0.0108108	0.00462675	0.00101141	0.0148589	0.029356	0.00726906	0.0134855	0.00312569	0.102535	0	0.00206631	0.0361064	0.00227239	5.58647e-19	0.0243279	0.00921947	0.0020208	0	0.0254221	0.00466662	0.00172184
Fibroblasts	6.27771e-18	1.31997e-17	0	0	9.73716e-19	8.98725e-18	0.00472705	2.22161e-18	0	0	0.00123273	0	8.50342e-18	0	0.0147397	8.27941e-18	3.27542e-19	0	3.89834e-18	4.56188e-18	0	0	0	0	2.35903e-18	2.68409e-18	0	0	0	1.20335e-20	0	0.0516537	2.81147e-18	1.28036e-17	1.10106e-20	3.07042e-18	0.0468722	4.24701e-17	0	6.05931e-19	0	2.23304e-18	0	0	0	0	0	8.34174e-18	5.9591e-18
GMP	0.012499	0.00787321	0	0.0468765	0.0154215	0.0455526	0.064565	0.0360764	6.34384e-18	0.132599	0	0.198264	0.166422	0.151627	0.0658141	0	0.258193	0.0166834	0.178646	0.173625	0.0449083	0.217817	0.123146	0	0	0.250814	0.0200386	0	0.145042	0.00446312	0.15781	0	0.196822	0.0616643	0.0582099	0.130369	0.00642375	0.0817946	0.0122637	0.230138	0.129033	1.69404e-17	0.165934	0.00842333	0.161184	0.00761782	0.0151397	0.167883	0.0650835
Hepatocytes	1.73149e-19	0.000308406	0	1.49393e-18	0	0.000710712	0.000226421	0	0	0	0	0.00108646	0	0	0.0024432	0.00106872	0.00256894	0	0	0	0	0	0.00194178	2.92747e-19	1.99732e-19	0	0	0	0	0	0	0.00315911	0	9.59521e-19	5.97883e-20	0.00141944	0	9.35086e-20	0	0	1.08419e-19	0	0.000661619	0	0	0	6.31486e-21	0	5.51849e-20
HSC	0.00730703	0.42688	0.0885718	0.127577	0.0658042	0.284777	0.200975	0.286241	0	0.0925841	0.227932	0.336267	0.237223	0.0354473	0.242442	0.145102	0.238734	0.697861	0.358756	0.0274939	0.452885	0.188429	0.210429	0.0518855	0.0821701	0.314115	0.238358	0.201557	0.464621	0.138724	0.20341	0.127909	0.147694	0.0819052	0.169679	0.115313	0.851985	1.36848e-19	1.04125e-21	0.102504	0.152127	0.0159417	0.186402	0.0967607	0.0774263	0.0985848	0.045578	0.32625	0.426842
iDC	0.0816791	0.0112954	0.0921987	0.231014	0.158249	0.354933	0.0455646	0.0561269	0.0332804	0.251145	0.05587	0.0734892	0.0998588	0.184839	0.0997361	4.34511e-19	0.0659895	0.0387408	0.146036	1.23867e-18	0.121235	0.14407	2.44793e-18	0.167606	6.71036e-21	0.0714585	0.0320569	0	0.028	0.296279	0.174403	6.92893e-18	0.0229043	0.0819253	0.050229	0.137558	0.0355548	0.131416	0.170591	0.0721849	0.021155	0.0175359	0.0581187	0.14486	0.155054	0.00581617	0.122362	0.110478	0.0320735
Keratinocytes	0	0	0	0	0	0	0	6.77953e-19	0	0	0	0	1.84594e-19	2.23798e-20	0	5.43931e-05	1.85036e-19	0	0	1.19806e-18	5.38902e-18	9.07486e-19	0	9.17342e-19	0	0	1.2944e-19	1.75363e-19	0	0	4.18002e-19	0	1.59765e-19	1.7034e-18	0	7.89343e-21	1.33495e-20	0	1.06335e-18	6.2453e-19	0	5.19969e-20	3.88502e-19	0	6.04247e-21	0	1.48909e-18	1.04436e-18	0
ly Endothelial cells	0	0.0186203	3.80176e-20	2.59291e-19	5.08881e-19	0	0.00536102	2.81699e-20	0.000394501	0.00570349	0.0244779	0.02602	0.000794658	0	0.00106153	0.0104109	0.00728564	0.0337065	0.0053572	0	0.0156536	0.00708614	0.0101543	1.49795e-18	1.98425e-19	0.00219971	0.00455831	0.000662028	0.0141169	1.1282e-22	0.0122892	0.00577972	0.000482492	0	0.00147713	0	0.0428172	0	5.71827e-20	0.00116621	0.00157007	4.42511e-19	0.0019758	0.0017682	0.00212318	0.00376052	8.55474e-20	0	0.00546406
Macrophages	0.0129234	0	0.0065039	0.0163427	0.0242398	0.00295502	0.00295061	1.54265e-18	0.02535	0.0225576	0.00188429	0.0213386	0.00506707	0	0.00826882	0.00448014	0	3.25627e-18	8.45101e-19	0.0792837	0	0.000673368	0.0417853	0.0158378	0	0.00921915	0	0.0271472	5.48067e-19	0.00532047	1.69874e-18	8.66626e-20	3.48266e-18	0.0166998	0.0216048	0.0263639	3.53834e-18	0	0.0528868	0.000379524	1.1472e-18	0.0504529	1.18252e-18	0.00732285	0.0161878	0.0120537	0.0231153	0	0
Macrophages M1	0.0240076	1.07055e-19	0.0135205	0	0.0168369	0.00596174	5.56492e-19	0.00536744	0.026952	0.0125573	0.0167332	0.0324922	0.00686619	0.00294502	0.0107199	0.00932085	0	0.0021412	1.21782e-19	0.0851416	0	0.000752938	0.0336484	0.00262795	0	2.31173e-19	0.0026707	0.0238794	0.0011481	0.00799698	0	0.00261317	2.30667e-18	0.000137045	0.0146198	0.0128646	0	0	0.0479705	8.79038e-19	0	0.0347593	0.000975046	6.22828e-19	0.00512638	9.19573e-19	0.000286669	0	0
Macrophages M2	0.0146703	0.00337935	0.0158063	0.0357622	0.0541279	0.00779842	0.000245493	0	0.0222343	0.0273542	2.15157e-18	0.0191434	0.00113647	2.30378e-19	0.00767539	0	0	0.00293143	0.0027552	0.00585872	0.00804466	0.0101828	0.00539371	0.0357302	0.0176848	0.0157902	0.00156955	0.0196131	0.00457072	0.0250587	0.0191773	0.00586462	0.00368931	0.0317699	0.011205	0.0288003	0	0.0124032	0.0225551	0	0.00141828	0.0303511	0.0051685	0.0141078	0.0308153	0.0098144	0.0180496	0.0106659	0.00774026
Mast cells	0.00183403	0.0226777	2.1399e-20	0	9.2381e-20	0.00545591	0.0997188	0.0186686	5.68421e-20	0.0245567	0.0593212	0.0138154	0.0391244	0.0148022	0.0297623	0.102556	0.0426835	0.0335549	0.00328742	0.0188059	0.0114534	0	0.0941744	0	0	0.031977	0.0166944	7.24029e-19	0.00692729	0.00171911	0.0214326	5.01908e-05	0.0139536	0	0.00145469	0	1.45142e-20	0.00541909	0.000713183	0.055079	0.0169668	0	0.0345703	0.00185102	0.0139669	0.0263755	0.00991604	0	0.000336164
Megakaryocytes	7.52026e-19	0.0131298	0.000323414	0	1.6722e-19	0	0.00672268	0.00695891	0	1.13997e-18	0.1727	0.053129	0.00254052	0	0.0104821	0.00770187	0	0.0167742	0.00954691	0.000861154	0.00497554	0.00352275	0.0110388	1.90879e-18	0.00176808	0	0.00632226	0.000239134	0.00617555	0.0153464	0.00129008	0.00689433	1.85136e-19	0.00142992	0.000660203	0.00129171	0.0720808	0.0010411	3.53024e-21	0	0.0101851	0	0.0179455	0.00362677	0.0126898	0.0149521	0.00256663	0	0.000350902
Melanocytes	4.76755e-06	0.00173742	0.00809082	0.00694364	0.00924391	0.00338943	0.00238342	0.00156333	0.00186794	0.00122118	4.41777e-19	0.00507608	0.00155667	0	0.00418379	0.00730364	0.00289965	0.00166318	0.00370077	0.00163945	0.00293205	0.0043539	0.00711832	0.00265463	0.00446864	0.00366987	0.00232012	0.000609613	0.00112781	0.00559796	0.003717	0.00318297	0.00124145	0.00255306	0.0024018	0.00251615	0.0018509	0.00188482	0.0011165	0.00134179	2.34408e-19	0	0.00148864	0.00224616	2.70949e-20	0.00280156	0.00184483	0.00539129	0.00366521
Memory B-cells	0.00895658	0	0	0	5.39355e-18	0.0265591	0.00170551	0	4.04123e-18	0	0	0	0	0	0	0	0	0	0	0	7.02101e-18	7.45047e-19	2.19762e-17	0	1.09905e-19	0	6.57818e-20	9.64067e-18	0	0.0109145	0.00250765	0	0	4.01126e-18	0	0	0	1.13284e-18	0	0	2.3093e-18	0.00444686	0	8.93913e-18	3.51743e-19	9.79883e-18	1.11938e-18	0	0
MEP	0.102491	0.115824	1.15528e-18	0.0147212	0.0551316	0.12099	0.17016	0.0432825	0.0485568	0.0837084	0.160522	0.0843178	0.128601	0.0100342	0.129348	0.28636	0.0943415	0.194123	0.0635887	0.0912235	0.127831	0.0915623	0.140007	0.0122168	0.0104282	0.0906804	0.147185	8.41477e-21	0.149212	0.0207738	0.0727824	0.030743	0.0971709	0.0762061	0.0989599	0.0248845	0.1675	3.46401e-20	0.0178087	0.0630111	0.0461	0.0247589	0.132417	0.0255245	0.0428332	0.0491772	0.0292592	0.038198	0.0501721
Mesangial cells	0.00981823	0.00636096	0.00281861	0	4.91196e-18	0.00400785	0.0238837	0.00208192	0.00130796	0	0.0152126	0.0199427	0.0118972	0.00204991	0.000407712	1.26572e-18	0.00593822	0.00641164	0.00443084	0.00756733	0.0149541	0	0.0258655	0.00394972	0.00599423	1.88843e-05	8.0092e-18	0.00723193	1.23337e-18	0.00256961	0.0025796	0.0269977	0	0	0.00150038	3.63042e-18	0.0234646	0	0	7.95264e-21	6.67547e-19	0.0259204	0	0.016484	0.000608952	0	0	0.00469363	0.00631198
Monocytes	0.262571	0.0419698	0.539326	0.299574	0.493329	0.052234	0.0391277	0	0.103308	0.261682	0	0.234261	8.90389e-20	0.0263333	0.124991	0.0334102	0.01916	0	2.28039e-20	0.218308	0.12257	0.0500271	0.274049	0.2524	0.45124	0.18554	0	0.155494	0	0.37178	0.153094	0.0784714	0.197412	0.246588	0.000843591	0.13566	0	0.265078	0.38001	0.00838395	0	0.204616	9.38733e-18	4.79094e-19	0.195788	0.0711899	0.253005	0.2977	0.0337427
MPP	0.0739923	0.0286472	0.0093332	0.00146149	4.67269e-19	0.0258532	0.0152757	1.44116e-19	0.00186558	0.0836284	2.31358e-19	0.0286838	0.0458114	0.0491712	0.00240855	4.75217e-18	0.0251945	0	0.000796644	0.0506688	5.92673e-19	0.0457816	0.010036	0	0.0148413	0.0318854	0.0348094	1.6442e-17	7.4335e-18	0.0614951	0.0364798	0.0576027	0.0676731	0.0721623	0.0357986	0.0220466	4.36101e-18	0.0338276	0.0377318	0.0271833	0.0768863	0	0.102731	0	0.039996	0.0749128	0.0453749	0.00480984	0.00111005
MSC	0.281598	0.184103	0.188404	0.042757	0.151036	0.0274192	0.0344544	0.20643	0.294441	0.163896	5.74919e-19	0.153287	0.0190785	0	0.0321377	0.0846803	0.0277227	0.146056	0.0601613	0.0604173	0.00221559	0.223878	0.0561668	0.199416	0.179194	0.190828	0.145893	2.49395e-18	0.176395	0.11233	0.173727	0.0877529	0.0688777	0.239182	0	5.16799e-18	0.00222844	0.140044	0.1526	0.0369918	6.64654e-18	0.195147	0.0490633	0.160395	2.05352e-19	0.0627013	0.0967076	0.0328204	0.0997181
mv Endothelial cells	0.0175056	0.0329705	0.00872058	0	0.0146963	0.0155437	0.0101825	0.0110182	0.00185125	0.0243714	0.0433089	0.0425561	0.0217809	9.27483e-20	0.00365551	0.0101435	0.00801879	0.044089	0.00254935	0.0149096	0.0380772	0.0146915	0.0121859	0.00355773	0.000226621	0.00578835	0.00828513	0.00204671	0.0154882	0.0126076	0.0234551	0.0102211	0.00581653	0.0227582	0.000572215	0.00190392	0.0303173	0	0.0091839	0.00354723	0.00241386	2.58248e-18	0.00661677	0.00227455	2.41333e-20	0.003714	0	1.8151e-20	0.0152364
Myocytes	0	0.00340349	1.2176e-18	0	0.000529627	1.26987e-06	0.00445108	0	0.00191375	0	0.0148941	0	0.00373983	0	0.00341907	0.0270813	0.00226719	6.75786e-19	0.00133629	0.000703973	1.08565e-19	0.00131594	0.00126468	0	0.00250236	0	0.00817254	0.00701008	0.0046716	0	0	0.00178108	0.00812914	0	0.0104475	0.00889131	0.00941185	2.62786e-19	0	0.00666622	0.0131829	0.0055383	0.0127602	0.0038432	0.00773277	0.0113151	0.00418722	0.000430012	0.00486939
naive B-cells	0	1.00059e-17	0	0.00837761	1.16229e-20	0.0111637	0.0191728	0.00586784	5.00402e-19	0	0	0	2.07925e-18	0.00402017	0	4.50444e-18	0	0	0.00789542	9.62921e-21	0	0.00298674	2.38467e-19	0	0.00168194	0	0.000321928	2.46567e-18	0	0.0144993	0.0215701	0.00827004	0	0	0	0	0	0.00570261	2.04753e-19	0.00325142	7.91637e-19	0.00953764	3.19575e-18	0	0	0	0.0021557	0.00771112	9.99392e-19
Neurons	0	0	0	0.00114574	4.52954e-05	0	0.000113087	0.00320951	0	5.73047e-23	0.000721871	4.79295e-06	9.92074e-05	0.000116512	0	0.000649659	0	0.00119454	0.00223053	0	0.000541914	0.000521646	0	0.000560193	2.4215e-20	0	0.001109	0	0.000191941	0	0.00049931	0.000329384	0	6.89589e-21	0.00164705	0.000217864	0.000762826	0.000340928	0	0.000176336	0.00105947	0	0	0.00012267	0	0.000673425	0	0.000782628	0.000316419
Neutrophils	0.00454088	0.00137293	0.0289891	9.30276e-19	0.0194657	0	0.028163	7.12011e-20	5.69001e-21	4.92548e-20	2.26181e-19	0.00353848	4.6837e-20	0.00211066	0.00122895	0	0.0044444	0	0	0.00167202	0	0.000567074	0.0218164	0	0.0246519	0	2.30004e-18	0.00177177	0	0.00231937	9.66385e-20	0	0.00419362	0.00032677	0.00334608	0	2.72006e-18	0.00715037	0.0133312	2.16912e-18	0.00215349	1.42257e-19	1.08702e-19	0.00250116	0.00667891	0.00182049	0.0102704	0.0213957	0.00486101
NK cells	4.96514e-18	0	4.47127e-17	0	0	7.53303e-18	1.04453e-18	0.00651389	4.36452e-17	0	0	7.70962e-18	6.36334e-18	2.68934e-18	0	2.89906e-18	3.31801e-19	2.45324e-18	7.08721e-18	0	0	5.75437e-18	4.64592e-19	0	4.7997e-17	0	0	3.97907e-17	0	3.19282e-17	1.71852e-17	0	8.28155e-18	0	0	3.61847e-18	0	4.25986e-17	0	0	4.14594e-18	0	0	0	3.37902e-17	1.53053e-17	3.38107e-18	8.04644e-18	1.50326e-17
NKT	0.178523	0.010637	0.0536475	0.0760751	0.0753495	0.0630722	0.00355847	0.143755	0.0692673	0.054809	4.01896e-18	0.0756191	0.0552141	0.136986	0.0290816	1.17731e-21	0.141781	0.0115483	0.0175772	0.0918676	0.0578154	0.0587693	0.0274152	0.107387	0.040731	0	0.0365259	2.65422e-19	0.00911897	0.120919	0.0159875	0.0206084	0.0401587	0.108774	0	1.09397e-18	0	0.107021	0.102939	0.0636081	0.00862509	0.0760586	0.0223003	0.0443321	0.0330922	0.0662373	0.0359215	0.0383521	0.011407
Osteoblast	1.81918e-18	0.00945656	0	0	0.00373724	0.0133027	0.0266132	0	0.00843389	1.53408e-18	0	2.6588e-18	0.0568417	4.4527e-18	0.00183777	0	0.00912509	0	0	0.00841487	1.49061e-18	0.0253111	2.35697e-21	0	8.35302e-18	0	0	0.00616547	0	0.000233669	0	0	0.0184931	0.0616912	0.00583659	0	0.000460784	0.00457423	0.0148519	0.0183809	0.0325039	0.00563523	0.0367173	0	4.1109e-20	2.82033e-18	0	0	6.16619e-18
pDC	0.0294926	3.029e-18	0.0307699	0.107589	0.0575808	0.143283	1.05188e-18	0.0327976	0.0379308	0.0996048	5.77043e-18	0.0223718	0.00346874	0.0147337	0.00800835	3.89283e-18	0.00385168	1.21208e-17	0.0655285	0.0194366	0.0230047	0.120205	0	0.0379201	0.0262717	0.0151386	0.00286965	0.0111397	2.96208e-20	0.216132	0.0467282	0	0.0251602	0.0450916	0.00477346	0.0809893	4.1796e-18	0.0185952	0.0485566	0	0.00742217	0.0410665	0.001125	0.00682977	0.028425	0.0156389	0.0331124	0.407599	0.0330623
Pericytes	0.0502024	0	0.00214662	0	0.0119006	0.0890583	0.0225116	0.0532825	0.0600537	0.093319	0	0.0228432	0	0	0.0229529	0.000621885	0.0545573	0.0399656	4.03664e-19	0.0116829	0.0540351	0	0	0.0775668	0.0180226	0	0	0	1.12019e-17	0.0517701	0.0334247	0.0379161	0.00468974	0.0503611	1.11881e-17	0.00848651	0.0115555	0.0509287	0.138676	0.00989079	0	0.0100085	0	0.0234458	0	0	0.0399951	0	7.7017e-19
Plasma cells	0.0223517	0.00460574	0.0196388	1.76646e-20	4.96623e-19	0.0140974	0.0295798	2.18446e-19	0.00521483	0	0	0	0	0.010655	0.00462078	0.00525516	0	0	0.000654808	0.000545729	1.4674e-18	0.0107773	6.58472e-19	0.00394298	5.19961e-20	0.0454482	0.000787148	0.00164382	0.000727008	0.00163385	0	4.43411e-20	0	0.000503102	0	0.0131937	5.29017e-18	0	0.00444825	0.0138873	2.38425e-19	0.0063178	0.00403872	0.0169451	0.00318772	0.00236513	0	0.00422753	9.39369e-19
Platelets	0	0	0	0	0	0	0	0.00330712	8.30642e-18	5.0343e-20	0.162999	0.000629174	2.73519e-19	8.62149e-19	0	0.00345918	4.5784e-18	0	0.0044646	0	5.59678e-19	7.15155e-18	5.03633e-18	0	8.05002e-18	0	0.0029131	8.51428e-18	1.58255e-18	4.76312e-19	5.49471e-18	0	1.21332e-17	0	0	4.40926e-19	0.000292445	0	9.90416e-18	1.77555e-18	0.00188583	2.32522e-18	0.00278392	0	0	0	0	0	0
Preadipocytes	0	0.0259892	0	0.0190819	2.32875e-17	0.00979392	0.046612	0.013052	0	7.21817e-18	0.169476	0.0106331	4.75442e-18	0.0179962	0.0224294	0.0091517	0	0.0704924	0.0425984	1.29692e-17	0.0275279	0	3.63571e-18	1.87724e-17	0	0.0776179	0	0	0	0	1.16558e-17	0.0553871	6.14813e-18	0	0.0486613	0.0597979	0.075281	0	0	0.00248103	0.0173552	2.44228e-17	0.00179925	1.29237e-18	0.0333586	5.48612e-19	1.20832e-17	0.0179202	0.0366493
pro B-cells	0.0166212	0.0275276	0.00920311	0.00261609	0.0279176	0.0112195	3.06976e-18	1.53116e-17	0.0293801	0.0620909	5.88475e-18	1.46061e-17	0.0118314	0.0398148	0	6.64238e-18	3.61889e-18	0	0.0427357	0.0120729	0	0.113773	1.3223e-18	2.30705e-19	0.00768671	0.00203938	2.43224e-19	0	5.93825e-19	1.56505e-18	0.103176	5.01097e-20	0.0293066	0.0650176	0	0.0422033	0	1.14422e-19	0.00133567	0.0128033	0.0418691	0.00558636	0.0431616	1.51879e-19	3.86559e-20	0.0107495	2.88909e-19	0.046871	0.0460262
Sebocytes	4.35121e-20	6.43723e-21	0	0	1.11348e-19	0	0	7.20186e-20	0	1.76716e-19	5.83235e-21	0	3.44426e-20	5.25355e-20	0	0	0	2.88343e-21	6.62782e-20	1.90571e-19	9.34182e-20	1.6105e-20	2.9427e-19	0	0	0	0	2.73799e-19	0	1.80144e-19	1.81669e-19	1.21004e-19	1.75247e-19	0	7.98621e-21	0	0	9.54289e-21	1.10789e-19	0	0	0	8.658e-20	1.60843e-20	0	0	1.75237e-20	1.07573e-19	0
Skeletal muscle	0	0	0	3.15183e-19	1.38825e-19	3.55202e-20	0	4.48307e-19	1.60453e-18	6.20407e-19	1.76432e-20	0	1.45332e-18	5.32221e-19	0	0	0	2.84769e-20	0	4.74129e-19	0	0	0	0	7.51992e-20	7.46438e-19	1.65474e-19	0	0	3.12952e-20	4.43117e-19	0.00174668	3.61138e-19	0	0	4.65449e-19	1.03223e-18	0	9.30104e-19	0	4.57915e-20	0	0	1.07903e-18	0	9.64038e-19	1.49145e-18	0	3.46227e-19
Smooth muscle	0.0447159	0.0399413	0.0924844	0.2218	0.216554	0.109063	0.0601525	0	0.190967	0.042585	0.210279	0.0749565	0.267777	0.277061	0.110898	0.10655	0.0919004	0.0801479	0.0664238	0.163034	0.0818206	0.129116	0.0764433	0.102848	0.0842376	0.155538	0.128691	0.412582	0.0644528	0.0700745	0.156307	0.0273354	0.199602	0.0990837	0.233145	0.304686	0.136271	0.0581237	0.14237	0.223412	0.217838	0.248415	0.18287	0.309269	0.457404	0.165735	0.203933	0.238204	0.163981
Tgd cells	1.52798e-17	0	3.70446e-18	0	1.18971e-17	0	0	1.4059e-17	1.73778e-17	0	8.22469e-19	0	0	0	0	3.11964e-18	9.66515e-20	0	0	0	6.05876e-18	1.1555e-17	6.29074e-18	0	0	0	0	6.24647e-18	6.26453e-18	3.17286e-18	0	6.99005e-18	1.89902e-17	1.42421e-18	0	0	0	0	0	0	3.54632e-17	2.02506e-18	6.64562e-18	8.98664e-18	1.35786e-17	0	1.23007e-17	0	7.31634e-18
Th1 cells	0.0819968	0.0638776	0.00445497	0	0.0441416	0.073186	0.0422278	0.0435199	0.0666589	0.048986	0.032089	0.028855	0.0282238	0.0235759	0.00670239	0.0492556	0.0174728	0.0613998	0.00737751	0.0309424	0.0204313	0.0592706	0.0153941	0.0374679	0.00670823	0.0263856	0.0045919	0	0.0729454	0.00367327	0.0286173	0.0115509	0.0397494	0.113994	0.013502	4.17006e-19	0.0524682	0.000475702	0.0259439	0.0290907	0.0180186	0.038359	0.0642063	0.0607588	0	0.0187858	0.00564251	0	0.0330787
Th2 cells	0	4.26398e-19	0.0198211	0.0240063	0.0129978	0.0434919	0	7.63844e-18	0.0691295	0.0188199	0.0327967	3.67718e-19	0.0185517	0.122106	0.0175967	0.0131127	0.00212392	0	0.0693485	0.0378828	4.8048e-19	0.0175149	0	0.0140038	0.0332203	0.0284864	0.043477	0.0871772	0.0328914	0	0	0.0126379	0.029413	0	0.0898703	0.157867	0.0162672	0.00259911	0	0	0.0591107	0.0344965	0.0441215	0.000814599	0.0696292	0.0525658	0.00172404	0.0688782	0.00259594
Tregs	0	0	1.28174e-18	1.78295e-18	2.10398e-17	0.0291682	0	7.569e-19	1.21358e-18	4.31833e-18	0	0	0	0	8.03951e-19	0	3.98697e-19	0	0.052572	0	0.0211861	4.18641e-18	3.44351e-18	5.72721e-18	0	1.83588e-18	0	0	0	1.05627e-18	0.0395684	0	0	9.16834e-18	2.01807e-18	2.59449e-18	5.072e-18	0	0	0	7.58556e-21	1.45722e-17	0	2.59844e-18	3.4378e-18	9.09487e-19	0	1.14516e-18	0
ImmuneScore	0.193619	0.0562712	0.383819	0.24626	0.361623	0.100864	0.229712	0.0300192	0.0857719	0.241989	0.0478358	0.195599	0.0417687	0.0590024	0.111217	0.0943625	0.0671822	0.0223699	0.0501094	0.21601	0.151812	0.0592773	0.288372	0.178825	0.320715	0.162537	0.0334771	0.122942	0.0145523	0.276729	0.179167	0.0614341	0.14421	0.175743	0.0181661	0.114906	0.0366857	0.203089	0.297961	0.120758	0.0297543	0.206525	0.0268101	0.00995737	0.155081	0.074605	0.197538	0.21622	0.0259599
StromaScore	0.00338899	0.0234308	0.00518266	3.78711e-19	0.00581068	0.00229882	0.00982329	1.26691e-18	0.00204948	0.011339	0.0376113	0.0185367	0.0172992	2.48342e-20	0.00993692	0.0220924	0.00954306	0.0451008	0.0022683	0.00351992	0.0128706	0.00821883	0.0210488	1.55386e-18	1.18239e-18	0.00674307	0.00483222	0.00642257	0.0165389	0.00497366	0.0184146	0.039704	0.004831	0.00623419	0.00258561	0.00428492	0.0648161	2.15216e-17	0.00222312	0.00180446	0.00408719	1.11652e-18	0.00728864	0.00594194	0.00801729	0.00520934	0.00097375	0.00227911	0.0106201
MicroenvironmentScore	0.197008	0.0797021	0.389002	0.24626	0.367434	0.103163	0.239536	0.0300192	0.0878214	0.253328	0.0854471	0.214136	0.0590679	0.0590024	0.121154	0.116455	0.0767253	0.0674707	0.0523777	0.21953	0.164683	0.0674961	0.309421	0.178825	0.320715	0.16928	0.0383093	0.129364	0.0310912	0.281702	0.197582	0.101138	0.149041	0.181977	0.0207517	0.119191	0.101502	0.203089	0.300184	0.122563	0.0338414	0.206525	0.0340988	0.0158993	0.163098	0.0798143	0.198511	0.218499	0.03658
[truncated: 124 more columns]

## Sheet: Supplementary Table S5
Supplementary Table S5. Results of immune infiltration levels of the Beat AML cohort (n = 255) using ESTIMATE
Samples(LabId)	StromalScore	ImmuneScore	ESTIMATEScore	TumorPurity
12.0002	-422.766	3579.48	3156.72	0.481565
12.0005	-1642.04	1648.09	6.04533	0.822004
12.0007	-821.058	3471.17	2650.11	0.545348
12.0021	-1686.61	2045.84	359.228	0.791389
12.003	-665.975	3333.08	2667.11	0.543255
13.0003	-1013.23	2718.18	1704.95	0.656027
13.0003	-1182.23	2777.66	1595.43	0.668075
13.0012	-447.253	3407.42	2960.17	0.506647
13.0015	-1607.95	1762.12	154.168	0.809429
13.0016	-1074.71	3211.99	2137.28	0.606842
13.0016	-313.124	3462.07	3148.94	0.482565
13.0016	-1430.28	2675.1	1244.82	0.705469
13.0019	-608.874	3499.35	2890.48	0.515439
13.002	-548.535	3345	2796.47	0.527215
13.002	-1394.82	2046.81	651.989	0.764396
13.0023	-1085.23	2601.07	1515.84	0.676722
13.0023	-840.068	3125.21	2285.14	0.589449
13.0024	-737.086	3245.63	2508.55	0.562647
13.0025	-1126.76	3105.07	1978.32	0.625221
13.0025	-295.906	3456.02	3160.12	0.481128
13.0026	-1354.68	2482.8	1128.12	0.717505
13.0027	-1041.76	3382.78	2341.01	0.582804
13.0028	-1774.33	1946.74	172.41	0.807854
13.0035	-1184.29	3015.36	1831.07	0.641942
13.0037	-1722.1	3240.08	1517.98	0.676491
13.0038	-985.722	3723.4	2737.68	0.534528
13.0039	-747.282	3022.98	2275.7	0.590568
13.004	-274.336	3493.73	3219.4	0.473481
13.0041	-583.847	3130.51	2546.66	0.558012
13.0043	-1468.48	3138.64	1670.17	0.659872
13.0047	-1188.25	3599.78	2411.54	0.574361
13.0049	-640.948	3439.12	2798.17	0.527003
13.005	-1010.22	3016.81	2006.59	0.621977
13.005	-1330.03	2526.79	1196.77	0.71045
13.0051	-1051.9	2918.84	1866.94	0.637896
13.0052	-1074.85	3230.53	2155.67	0.604694
13.0054	-1178.09	3097.16	1919.08	0.631984
13.0056	-801.053	3475.95	2674.9	0.542294
13.006	-568.509	3468.04	2899.53	0.5143
13.0061	-942.885	2849.58	1906.69	0.633392
13.0062	-684.187	3224.75	2540.56	0.558755
13.0066	-990.671	3014.76	2024.09	0.619964
13.0066	-1207.09	3004.56	1797.47	0.645717
13.0066	-346.357	3300.7	2954.35	0.507383
13.0066	-193.622	3791.56	3597.94	0.423833
14	-1388.66	1615.5	226.835	0.803119
14.0001	-1078.33	3035.98	1957.65	0.627586
14.0002	-1360.23	3205.41	1845.19	0.640353
14.0002	-421.359	3616.59	3195.24	0.476602
14.0003	-1350.28	2713.02	1362.74	0.693096
14.0004	-1052.29	3729.29	2677	0.542035
14.0005	-869.777	3498.03	2628.26	0.548034
14.0008	-1502.35	2294.74	792.39	0.750947
14.0009	-1075.91	3034.63	1958.72	0.627464
14.001	-1578.77	2587.6	1008.82	0.729592
14.0013	-807.496	2986.1	2178.61	0.602009
14.0013	-1200.96	3300.62	2099.66	0.611222
14.0014	-893.887	3372.73	2478.84	0.566246
14.0014	-1608.82	2223.85	615.029	0.767883
14.0015	-1359.52	2572.76	1213.24	0.708746
14.0017	-1055.37	3964.89	2909.51	0.513043
14.0019	-1035.05	2841.29	1806.24	0.644733
14.0023	-980.137	3188.93	2208.8	0.598465
14.0023	-1296.62	3015.87	1719.25	0.654441
14.0024	-1142.47	2998.2	1855.73	0.639163
14.0026	-711.648	3453.31	2741.66	0.534034
14.0027	-1673.72	2230.18	556.463	0.773362
14.0028	-772.064	3005.22	2233.15	0.595597
14.0029	-1452.33	2347.7	895.372	0.74088
14.0036	-900.668	3183.5	2282.84	0.589723
14.0036	-618.107	3351.89	2733.78	0.535012
14.0042	-642.473	3165.78	2523.3	0.560854
14.0043	-1359.78	1942.39	582.61	0.770923
14.0043	-1706.07	2246.01	539.94	0.774897
14.0045	-1522.81	2454.77	931.959	0.737262
14.0045	-1685.95	2481.58	795.634	0.750633
14.0046	-1635.12	2486.8	851.673	0.745173
14.0047	-1198.35	3143.88	1945.53	0.62897
14.0048	-1209.27	2818.53	1609.26	0.666563
14.0049	-1603.05	2548.53	945.479	0.735919
14.005	-1385.66	2225.48	839.826	0.746331
14.0054	-788.612	3395.64	2607.03	0.550637
14.0054	-1181.81	2226.75	1044.94	0.725956
14.0056	-700.724	3233.38	2532.66	0.559717
14.0056	-1207.63	2875.4	1667.77	0.660136
14.0057	-1801.5	1996.9	195.407	0.80586
14.0058	-1335.78	2423.73	1087.95	0.7216
14.0058	-857.893	3178.07	2320.18	0.585287
14.0059	-1167.92	3413.04	2245.12	0.594184
14.006	-867.447	3156.12	2288.68	0.58903
14.0063	-988.883	3112.12	2123.24	0.608479
14.0064	-1126.02	2601.3	1475.28	0.681093
14.0066	-1625.48	2261.9	636.429	0.765867
14.0067	-743.08	3276.7	2533.62	0.5596
14.0067	-1098.46	2809.53	1711.07	0.655348
14.0068	-1629.65	2218.7	589.058	0.77032
14.0069	-863.356	3196.07	2332.72	0.583794
14.0073	-1466.66	2114.35	647.688	0.764803
14.0073	-1367.66	2155.98	788.312	0.751342
14.0074	-1400.75	2397.06	996.315	0.730847
14.0074	-1190.37	2988.21	1797.84	0.645675
14.0077	-1446.47	2283.46	836.995	0.746608
14.0078	-1139.91	3083.07	1943.16	0.62924
14.0079	-1399.5	2370.9	971.402	0.733338
14.008	-317.155	3496.32	3179.17	0.478675
14.0083	-710.8	3475.57	2764.77	0.531163
14.009	-1096.53	2682.84	1586.31	0.66907
15.0001	-1603.29	2446.81	843.525	0.74597
15.0002	-1055.16	3354.61	2299.45	0.587751
15.0003	-1412.33	2948.78	1536.45	0.674492
15.0005	-520.976	3338.64	2817.67	0.524569
15.0005	-1641.97	2061.83	419.856	0.785918
15.0007	-1279.75	2803.91	1524.16	0.675823
15.0008	-864.761	2594.76	1730	0.653247
15.0012	-1468.01	2619.84	1151.84	0.715076
15.0017	-1249.12	3058.76	1809.64	0.644352
15.0017	-1208.79	2836.09	1627.3	0.664587
15.002	-1603.69	3535.02	1931.33	0.630589
15.0023	-1402.66	1883.41	480.755	0.780359
15.0024	-1513.6	2469.55	955.953	0.734878
15.0025	-1187.23	1654.89	467.657	0.78156
15.0026	-469.965	3131.22	2661.26	0.543975
15.0027	-1255.13	3042.25	1787.12	0.646876
15.0028	-859.692	3142.14	2282.45	0.589768
15.0028	-588.784	3517.16	2928.37	0.510665
15.003	-1042.74	2735.62	1692.88	0.657362
15.003	-1241.51	2251.29	1009.78	0.729496
15.003	-476.635	3792.03	3315.39	0.461023
15.0032	-1534.18	2380.14	845.954	0.745732
15.0033	-691.433	3154.79	2463.35	0.568118
15.0034	-1313.17	2489.39	1176.22	0.71257
15.0035	-1123.55	2920.75	1797.2	0.645746
15.0038	-1262.92	2769.42	1506.5	0.677731
15.0038	-1184.08	3056.31	1872.23	0.637298
15.0039	-821.234	3829.6	3008.36	0.500534
15.0046	-786.478	2867.42	2080.95	0.613394
15.0047	-1410.27	2221.54	811.27	0.749114
15.0047	-1039.23	2974.41	1935.18	0.63015
15.0048	-1747.31	2584.69	837.379	0.74657
15.0049	-577.104	3827.44	3250.34	0.469476
15.0053	-1462.46	2178.19	715.729	0.758331
15.0053	-949.749	2873.84	1924.09	0.631414
15.0056	-1386.94	2576.2	1189.27	0.711225
15.0056	-1016.26	2779.31	1763.04	0.649567
15.0057	-729.941	2890.95	2161.01	0.604069
15.0058	-1164.01	2838.46	1674.44	0.6594
15.0059	-1319.84	3015.51	1695.66	0.657055
15.0061	-1158.98	2960.18	1801.2	0.645298
15.0061	-762.154	3191.95	2429.8	0.572164
15.0061	-1448	2236.61	788.603	0.751314
15.0062	-1361.07	2850.11	1489.04	0.679613
15.0063	-1625.8	2403.75	777.953	0.752345
15.0063	-730.594	3476.34	2745.75	0.533527
15.0065	-801.146	3440.8	2639.65	0.546634
15.0065	-1169.82	2576.14	1406.31	0.688471
15.0067	-1763.79	1853.14	89.3469	0.81498
15.0067	-466.816	3277.85	2811.03	0.525397
15.0068	-959.707	3066.65	2106.94	0.610375
15.0069	-907.033	3263.9	2356.87	0.580912
15.0069	-588.178	3596.59	3008.41	0.500529
15.007	-745.253	3309.38	2564.13	0.555883
15.0072	-502.796	3528.96	3026.16	0.498272
15.0072	-1685.9	2295.89	609.99	0.768357
15.0073	-897.037	3287.03	2389.99	0.576947
15.0076	-1072.5	2954.57	1882.07	0.636184
15.0076	-1391.51	2300.96	909.443	0.739491
15.0077	-882.211	3411.15	2528.94	0.560169
15.0077	-989.427	2952.74	1963.32	0.626938
15.0078	-1009	3687.57	2678.57	0.541841
15.0079	-1110.86	2929.97	1819.11	0.643288
15.0081	-513.676	3351.47	2837.79	0.522051
15.0081	-1263.8	2847.32	1583.52	0.669375
15.0082	-538.884	3315.68	2776.79	0.529667
15.0084	-1114.05	3498.93	2384.88	0.57756
15.0085	-817.544	3118.75	2301.21	0.587543
15.0086	-1371.41	2759.9	1388.49	0.690366
15.0087	-652.838	3437.01	2784.17	0.528749
15.0089	-488.484	3464.82	2976.34	0.504599
15.009	-585.818	3506.81	2921	0.511596
15.0096	-886.085	3398.95	2512.87	0.562122
15.0097	-1488.29	2238.32	750.033	0.755039
15.0098	-624.382	3193.93	2569.55	0.555222
15.0098	-1461.46	2440.7	979.247	0.732554
15.0099	-523.614	3157.03	2633.41	0.5474
16	-975.043	3000.47	2025.43	0.619809
16	-1128.04	3066.79	1938.75	0.629743
16	-1387.64	3249.29	1861.65	0.638494
16.0001	-1050.76	3388.83	2338.06	0.583156
16.0003	-1779.3	2171.16	391.861	0.788452
16.0005	-580.193	3559.4	2979.21	0.504235
16.0006	-1667.56	1899.84	232.279	0.802643
16.0007	-758.933	3641.78	2882.85	0.516399
16.0008	-905.536	2385.15	1479.61	0.680628
16.0009	-975.438	2834.95	1859.52	0.638736
16.001	-1643.59	2013.61	370.016	0.79042
16.0011	-1061.29	3459.02	2397.73	0.576018
16.0012	-1223.27	2383.77	1160.5	0.714187
16.0013	-1134.67	3192.69	2058.02	0.616048
16.0014	-1245.12	3039.53	1794.41	0.64606
16.0016	-1207.99	2620.89	1412.9	0.687769
16.0022	-1636.17	2024.79	388.617	0.788745
16.0027	-1213.93	2918.38	1704.45	0.656083
16.0027	-1237.56	2878.63	1641.06	0.663076
16.0027	-827.259	3415.97	2588.71	0.552879
16.0028	-1616.31	2556.96	940.653	0.736399
16.0029	-1398.57	1976.23	577.657	0.771386
16.0029	-1596.68	2208.38	611.693	0.768197
16.003	-726.853	3475.8	2748.94	0.53313
16.0015	-1353.64	2300.74	947.099	0.735759
16.0035	-920.283	3215.14	2294.86	0.588296
16.0037	-1099.71	3658.08	2558.37	0.556585
16.0039	-1439.81	1686.12	246.313	0.801413
16.0041	-1152.84	3246.46	2093.62	0.611924
16.0041	-1347.39	2187.38	839.991	0.746315
16.0047	-957.387	2777.23	1819.84	0.643206
15.0074	-1530.01	2143.61	613.604	0.768017
16.0031	-1471.8	2571.99	1100.19	0.720355
16.0034	-1084.6	3389.63	2305.03	0.587088
16.0046	-1358.12	2870.75	1512.63	0.677069
16.0053	-942.466	3106.47	2164	0.60372
13.002	-618.353	3547.94	2929.58	0.510512
13.0027	-497.744	3416.1	2918.35	0.511929
14.0006	-573.389	3850.9	3277.51	0.46595
16.0049	-1061.06	3135.31	2074.25	0.61417
16.0051	-1109.86	2940.84	1830.98	0.641953
16.0052	-1352.1	2484.32	1132.22	0.717086
16.0049	-440.948	3525.88	3084.93	0.490773
16.007	-840.694	3340.69	2500	0.563683
16.007	-369.332	3854.49	3485.15	0.43877
16.0073	-726.152	3564.69	2838.53	0.521958
16.0075	-793.433	3513.87	2720.44	0.536666
16.0081	-897.792	3589.17	2691.38	0.54026
16.0082	-500.119	3731.33	3231.21	0.471953
16.0084	-575.817	3429.59	2853.77	0.520049
16.0055	-554.314	4005.17	3450.86	0.443287
16.005	-1321.59	2081.86	760.263	0.754053
16.0087	-1574.17	2009.44	435.269	0.784517
16.0095	-1207.93	3219.45	2011.52	0.62141
16.01	-1312.22	3418.65	2106.43	0.610435
16.011	-997.558	3386.98	2389.42	0.577016
16.011	-1582.42	2731.48	1149.05	0.715362
16.0105	-1564.49	2952.29	1387.8	0.690439
16.0111	-1473.94	2534.91	1060.97	0.724337
16.0112	-1649.9	1930.48	280.584	0.798394
16.0115	-1584.54	2235.13	650.591	0.764529
16.0118	-1263.24	2988.93	1725.69	0.653726
16.0119	-805.334	3525.16	2719.82	0.536742
16.0121	-564.237	3860.79	3296.55	0.463476
16.0122	-645.062	3744.67	3099.61	0.488895
16.0122	-1314.03	2372.31	1058.28	0.724608
16.0122	-1345.09	2297.87	952.784	0.735193
16.0123	-1644.55	1708.8	64.2464	0.817109
16.0124	-1271.31	2912.08	1640.76	0.663109
16.0125	-966.295	3327.05	2360.76	0.580447
16.0126	-1264.82	2398.32	1133.5	0.716955

## Sheet: Supplementary Table S6
Supplementary Table S6. Results of immune infiltration levels of the Beat AML cohort (n = 255) using xCell
Genes	12.0002	12.0005	12.0007	12.0021	12.003	13.0003	13.0003	13.0012	13.0015	13.0016	13.0016	13.0016	13.0019	13.002	13.002	13.0023	13.0023	13.0024	13.0025	13.0025	13.0026	13.0027	13.0028	13.0035	13.0037	13.0038	13.0039	13.004	13.0041	13.0043	13.0047	13.0049	13.005	13.005	13.0051	13.0052	13.0054	13.0056	13.006	13.0061	13.0062	13.0066	13.0066	13.0066	13.0066	14	14.0001	14.0002	14.0002
aDC	0	0.0224855	0	0	0	1.83495e-18	0	0.0762464	0	0	3.14771e-18	9.83367e-19	5.61885e-18	0	3.53844e-18	3.54809e-20	0	1.31786e-17	0	0.0559233	0	0	0	4.41059e-20	0.00666914	7.07323e-05	0.0524645	0.0687585	0.0579847	0	0.00915461	1.57939e-18	0	0.00892445	0	0	3.5442e-18	0.00481864	0.0142318	0	0.0469578	0.12138	8.79567e-19	0.0876112	0.259197	0	0.104081	0	0.080142
Adipocytes	0	0	0	0	0	4.13401e-19	5.6259e-19	1.02633e-19	0	7.95132e-20	6.57133e-20	0	4.60692e-20	1.02513e-19	0	0	4.94032e-19	0	2.24028e-18	2.45876e-20	0.00296198	8.11658e-20	0	4.60482e-19	1.98989e-19	2.50764e-21	6.41348e-20	0	0	7.29996e-19	8.60004e-20	5.24415e-20	0	0	0	1.4883e-18	2.89616e-19	0	0	1.55537e-19	0.00285081	0.000103338	5.46821e-19	0	0	0	0	2.39804e-19	0
Astrocytes	1.07765e-17	6.41465e-18	2.66755e-17	0	1.70262e-17	1.61652e-17	0	1.46165e-17	0	0	1.62656e-17	1.82012e-18	0	4.63526e-18	7.08215e-18	5.36534e-18	7.12225e-18	1.4847e-17	5.48499e-18	2.29577e-17	0	0	2.38531e-18	1.57803e-17	5.50874e-18	1.29223e-17	0	0	1.37883e-17	0	0	0	1.72555e-17	0	5.86496e-18	0	6.50082e-18	0	0	8.47578e-19	3.73279e-18	3.49408e-17	8.92085e-18	1.19136e-17	1.51968e-17	1.45131e-17	1.24461e-17	0	9.16468e-18
B-cells	0.104132	0	0.0283854	1.57446e-18	0.108173	0	0.0460041	0.0367346	3.16867e-18	0.0704074	0.0775478	3.91e-20	0.0837485	0.0830635	0.00167718	0.0130341	0.0321622	0.0900787	0.0110796	0.0125511	0.16644	1.18298e-17	4.51166e-19	0.0394632	0.26349	0.158696	6.99025e-19	0.0303733	0.061832	0.096586	0.170025	0.0813377	0.0462586	0.00805281	0.0623424	1.68283e-17	0.0218688	6.70162e-20	0.0463467	0.0739772	0.183736	0.0802105	0.0112818	0.0738022	0.116393	6.73582e-19	0.0298204	1.28036e-18	0.035688
Basophils	0.238549	0.0238219	0.214991	0.00537958	0.029539	0	0.22747	0.184926	0.0233306	0.161704	0.22567	0.0192228	0.132395	0.129054	0.0902907	0.0579338	0.146293	0.174076	0.120696	0.0803242	0.039217	0.0669145	0.0250068	0.269546	0.136606	0.307693	0.198759	0.133948	0.10006	0.186434	0.150758	0.180537	0.230807	0.174937	0.164191	0.0198441	0.159248	0.246691	0.0928018	0.130994	0.206605	0.186516	0.224277	0.256082	0.151182	1.25647e-19	0.259859	0.293455	0.229453
CD4+ memory T-cells	7.94092e-21	2.64686e-19	0	1.05e-19	0	0.0016329	0	0	6.06461e-20	0.00694146	2.381e-20	2.76533e-19	0	4.53592e-21	0.00743726	0.0171873	0	1.41253e-18	0.00410712	2.51276e-19	0.00129832	8.45496e-18	0	2.17129e-20	0.160558	0.0478679	0	2.09527e-19	0	0	0.0926653	7.95489e-20	0	2.92109e-18	0.00186943	0	0	0	1.05892e-18	5.63647e-19	1.5579e-20	0	0.0044526	0	0.00656917	0.000897327	0	3.48586e-18	0
CD4+ naive T-cells	0.02263	4.66707e-18	0	4.57696e-19	0.00989021	0	9.8719e-18	5.27213e-19	0	1.0341e-20	0	2.44684e-18	0.00137673	0	0	0	1.12854e-18	0	0.0223374	2.9677e-19	0	2.19857e-20	2.1097e-18	0	0.157774	0.0767172	0	1.30753e-20	4.40976e-18	0.0126285	0.208176	0	4.81327e-18	0	0	0	0	7.17915e-18	5.01841e-19	0	2.85557e-20	2.85635e-18	0	1.11055e-17	0.010838	0	0	6.83267e-19	0
CD4+ T-cells	0	5.26326e-19	0	0	0	9.77616e-18	1.24826e-17	7.16784e-18	0	2.2376e-18	1.66673e-17	2.13008e-18	9.20313e-18	7.3174e-18	0	0	5.36374e-18	5.91277e-18	1.98894e-18	4.81326e-18	0	0	0	0.0116086	0.236019	0.086962	0	6.26168e-18	5.03224e-18	0	0.211767	0	2.18138e-18	0	0	0	4.1081e-18	0	0	0	1.24619e-18	2.23647e-18	0	1.49272e-17	9.24437e-18	0	0	6.54467e-18	3.45129e-18
CD4+ Tcm	0.0031143	3.29514e-19	0	0	0.0210469	0	0	1.31844e-17	6.22167e-22	0	4.44561e-18	3.84795e-18	0	3.94187e-18	2.96527e-18	0	4.65657e-18	0.0131741	0.0364567	0	0.069254	3.86623e-18	0.0199294	0.0352283	0.219728	0.103007	1.07803e-18	3.36084e-18	6.02429e-18	0.0109397	0.168479	0	0.0139812	0.0278577	0	0	0.019355	0	3.61066e-18	5.17957e-05	0.0243143	2.119e-17	0	8.81401e-18	0.00816988	0	1.9201e-18	0.00333676	4.96714e-18
CD4+ Tem	6.82982e-19	0	0	0	0.0162487	0	0	5.96336e-20	0	2.95318e-18	8.91074e-18	0	2.03716e-17	4.96964e-18	6.12782e-20	0.0364931	0	1.43698e-17	9.31863e-18	4.47541e-18	0.00984817	0	0	7.26524e-19	0.16573	0.068372	0	2.66594e-18	5.53057e-18	0.021965	0.0745797	0.0125979	0.00348045	5.46053e-19	0	0	0	0	0.0237473	5.16918e-18	3.21644e-19	0	0	0	0	1.21366e-18	4.64561e-19	0	0.0180508
CD8+ naive T-cells	6.49398e-19	0.0314458	0	4.66972e-19	3.69538e-23	8.1115e-20	2.63231e-18	0	0.00885768	0	0	0	0	9.93307e-19	0	0.000820967	0	0	0	0	0.0115122	0	0.0119192	0.0252944	0.109243	0.0927602	0.00597287	0	0	0.0123756	0.0910336	0	0.00891918	0.0116925	0	8.86953e-18	0	0	8.83005e-20	4.40421e-20	0.0124091	0	4.49779e-19	0	4.10398e-19	0	0	1.05308e-18	1.18015e-18
CD8+ T-cells	0.0109157	0.00873019	0	0.0125745	0.00618114	0	0	8.93432e-18	0	0.0264139	5.26109e-18	0.0211912	0.0629792	0	0	0.0488522	2.18382e-19	0	0.0315982	9.20276e-18	0.0203243	5.79668e-18	8.34255e-19	0.0141367	0.330105	0.172034	7.03167e-19	0.0137553	6.01856e-18	0.0398746	0.261925	6.07945e-19	0	6.91485e-19	1.96848e-18	1.36512e-17	0.0242977	0	0	1.53975e-19	0.0570486	0	0.00600583	2.9926e-17	0.0326659	0.0134361	1.31509e-17	0	1.29536e-17
CD8+ Tcm	0.0164545	0.0287385	0	0.0294506	0.0046976	0.00880841	1.10141e-17	9.86625e-18	0	0.0351061	0	0.0308624	0.0729599	5.05187e-18	0.0326509	0.0630914	0.0026304	1.67252e-18	0	0	0.0221349	0.0192998	0	0.0257981	0.305484	0.210649	0	0.0249391	0	0.0220621	0.258706	0.0221075	7.9766e-20	0	1.75729e-17	1.34876e-18	0.0355726	0	0.0169294	0.0124459	0.0379893	5.07324e-18	0.00477642	0	0.0625707	6.38041e-20	0	0	5.07096e-18
CD8+ Tem	1.96008e-18	0	0	1.42347e-18	0	1.55376e-18	0	1.87911e-17	0	0	9.44458e-18	2.34219e-18	0	7.86459e-18	0	1.86332e-20	6.57985e-18	0	1.09744e-17	0	4.19851e-19	0	0	4.46716e-19	0.103868	7.35256e-19	2.60633e-18	5.76235e-18	0	0	0.0200522	2.12865e-18	3.70103e-19	1.33335e-18	0	0	3.70805e-18	1.48547e-18	2.3635e-17	1.32684e-17	0	0	0	6.76039e-18	0.0134176	2.51765e-18	3.02269e-18	0	1.48972e-17
cDC	0.488385	0.0174206	0.0550318	0.068748	0.340296	0.396153	0.115297	0.122727	0	0.118308	0.233427	0.06415	0.321092	0.143201	0.0714176	0.0998978	0.156572	0.0868251	0.0117777	0.48082	0.0326994	0.200746	0.0359153	0.0980873	5.59821e-19	0.0480599	0.0187981	0.225626	0.246947	0.0392097	0.00469078	0.440318	0.167818	0.0318009	0.10748	0.0574506	0.131773	0.227652	0.310344	0.112573	0.174702	0.0982604	0.0887641	0.150384	0.281033	0.114049	0.101691	0.011602	0.187281
Chondrocytes	2.00437e-17	0	1.65351e-17	0	0	0	1.04006e-17	3.59029e-17	1.26243e-18	2.51864e-18	0	0	7.50029e-18	0	0	0	1.12203e-18	0	3.4507e-19	0	0.00381745	6.87116e-18	0.0416123	0.00666629	0	0	0.0141587	0	1.30798e-18	7.64425e-18	0	0	0	0	0	3.42118e-18	0	0	0	0.0141055	5.87176e-19	1.2833e-19	8.46338e-19	2.53476e-17	0	0	0	0	2.22716e-18
Class-switched memory B-cells	0.0345437	0.00707133	0.0265626	0.00535285	0.063213	0	0.030353	0.0176509	2.09962e-18	0.0237429	0.0344931	0	0.034948	0.0278052	1.46796e-18	5.28383e-20	0.00399981	0.0517343	0.0191868	0.0308339	0.0603764	0	0	0.0374614	0.202019	0.148143	0	0.0162234	0.0253519	0.0615853	0.144893	0.0456071	0.0665636	0.0208501	0.00015636	3.67893e-17	0.0149189	0.00635602	0.0229119	0.0381047	0.0480209	0.0308927	0.000950178	0.0138572	0.00570881	4.67804e-20	0.0168317	0.00262593	0.0182057
CLP	0.0352054	0.0405231	0.013507	0.0414526	0.00466817	0.0742355	0.0497815	0.0068544	0.0545399	0.011949	0	0.0734702	0.110671	2.94987e-21	0.00814338	9.50393e-18	0.0569429	1.42757e-17	0	0.016431	0.0584469	3.14941e-18	3.59581e-20	0.00950481	0.0213728	0.0539103	0.0338009	0	0.00103349	0.103886	0.00159497	0.00297152	0.0581225	0.0539118	0.0102444	0	7.95265e-18	0.0305562	0.01472	1.4922e-18	0.0717673	0.0119507	0	0.0167728	0.0221168	0	0.0203799	0.00150874	0.00821545
CMP	0.134972	0.069817	0.252927	0.256478	0.0882897	0.111861	0.197402	0.10719	0.182338	0.235819	0.267701	0.1142	0.161824	0.188924	0.259073	0.336495	0.227474	0.300158	0.0483847	0.0930205	0.220617	0.283568	0.0516693	0.0719543	0.0610139	0.00285446	0.156656	0.145859	0.119089	0.0575817	5.67445e-18	0.182304	0.149963	0.0303991	0.198247	0.203993	0.340533	0.136458	0.075102	0.260749	0.0613234	0.180984	0.28549	0.173171	0.114401	0.28327	0.128142	0.178286	0.0939453
DC	0.0230039	0	2.3379e-22	0	0.0129622	0.0368397	0.00282551	5.59176e-20	2.65476e-19	0	0.0104647	3.56472e-19	0.004961	0	6.07391e-22	2.43379e-20	0.00213812	2.1633e-18	0	0.0151784	9.21786e-05	0	1.41476e-21	0.00225622	1.4801e-20	0	8.33554e-20	0.00887548	0.00636744	0	0	0.0197182	0.00440328	0	0	0	9.30871e-19	0.0066047	0.00830158	0	0.0144977	6.6168e-19	0	0.0118414	0.0162705	0	0	2.39318e-18	2.336e-20
Endothelial cells	0.0252105	0.0666957	0.0239436	0.0792992	0.0581179	0.0784249	0.00953055	0.00587719	0.0564809	0.0568697	0.040545	0.0618272	0.0294087	0.0243441	0.0161461	0.0419342	0.0442333	0.0490867	0.125229	0.0466329	0.088447	0.113344	0.0963992	0.040729	0.00256212	0.0140718	0.0226023	0.0350433	0.0306701	0.00592568	0.0048975	0.0395417	0.0526595	0.0159435	0.0277063	0.119389	0.0566783	0.124177	0.0263947	0.0663213	0.0214827	0.00289746	0.0383048	0.00993941	0.0449687	0.0224188	0	0.0803943	0.0239459
Eosinophils	0	0.00103232	0.038529	0.00443824	2.41228e-18	0.00858541	0	1.30303e-17	0.00684486	0.0185309	0.0365181	0	3.33191e-19	0	0.00625593	0.060824	0	0.131983	2.35897e-18	1.57111e-18	0.0693124	0.00193655	0.0297449	0.0103436	0	2.72178e-19	0	1.69183e-18	9.41924e-18	5.16315e-19	6.74586e-18	0	1.59311e-18	0.0191961	0	0.00596928	0.019378	0.00688612	0	0.059584	0	0.00851972	0.0151908	0	3.49257e-18	0.0178855	0	0.00611566	2.56547e-20
Epithelial cells	0	0	0.0111122	1.85211e-20	0.00204745	8.87416e-19	0.0100983	0.00154981	0.00384951	0.000264359	0.000991475	9.11079e-21	0	8.68513e-19	0.00164949	0.00711378	2.15968e-18	0.0318989	0.00393579	0.00232967	0.00837145	0.00122816	0.00908928	0	0.00146253	0.0141145	1.1933e-18	0	0	0.006882	0.0212389	0	0.00517068	0.00249878	0	0.00137554	0.0110599	0.0120205	0	0.00520855	2.18567e-19	0.00616558	0	0.00218396	0	0	0.000208592	0.00425471	0.00305767
Erythrocytes	0	0.0061397	0.0160895	0.000159583	0	0.00365416	0.00105496	2.4185e-19	0.0028153	0.00172309	0.00125053	0.0060162	0.00193088	0.00727058	0.00992036	0.00668492	0.0183015	0.00308436	0.00423716	2.57092e-19	0.00250536	0.000928169	3.87945e-20	0.000114005	0.00226644	1.79975e-20	0.231677	0.0178246	4.05191e-20	2.04858e-22	0	0.000212537	0	0.00420349	0.00585878	0	0.00676902	0	0.000680397	0.00164099	0.00698336	0	0.035542	0.000772457	0	0.0130736	0	1.26461e-18	0.0199808
Fibroblasts	4.90139e-18	0	0	2.06693e-17	5.71402e-19	0	0	4.43523e-18	0.0442622	0	2.4361e-18	1.8268e-17	0	0	0	0	5.63919e-18	1.88143e-17	0	0	0.00874768	1.83946e-17	0	2.97683e-18	0	0	0.00948188	0	0	0	0.00277817	0	0	6.96538e-19	0	0	0	1.29666e-18	0	0	0.0312434	0.00102504	0	6.83345e-19	4.90716e-18	0	0	0	1.14388e-17
GMP	0.312573	0.061954	0.202126	0.288348	0.158621	0.214032	0.085815	0.053551	0.185609	0.236152	0.254031	0.368745	0.352827	0.189351	0.285046	0.334834	0.160041	0.151358	0	0.126402	0.45627	0.354378	0.0795087	0.0888473	0.0371087	5.15078e-20	0.276	0.161947	0.148304	0.0367282	0	0.180487	0.213049	0.263823	0.177225	0.382741	0.233489	0.191621	0.118589	0.459608	0.249416	0.220643	0.336161	0.0813052	0.38691	0.385557	0.0908802	0.103989	0.0809173
Hepatocytes	3.41483e-20	0	0	9.49329e-19	1.62347e-18	3.55529e-20	0	6.5357e-20	0.00266468	5.82151e-18	0.000698638	0	1.00843e-19	0	4.93488e-19	0	0	3.26082e-20	4.2746e-18	0.00422803	2.53293e-20	2.00277e-18	2.86381e-19	0	0	0.000847981	5.70605e-19	0	0.00184385	0	0.00173091	0	0	6.19144e-21	6.15195e-19	1.14477e-18	0	0.0052287	9.39905e-20	0.000123233	0.00044655	0.00312992	0	0.00521852	0	5.9563e-18	0	0.00223434	9.74301e-05
HSC	0.143326	0.323993	0.0911589	0.439613	0.197616	0.461935	2.95679e-19	0.00741132	0.468484	0.151083	0.088568	0.389173	0.316158	0.0717233	0.138537	0.213006	0.244898	0.157614	0.358206	0.174848	0.297431	0.674176	0.332371	0.154634	0.0352819	0.0367055	0.287055	0.193057	0.0916431	0.117685	0.0142458	0.148126	0.208733	0.407415	0.094496	0.697333	0.247268	0.404355	0.154694	0.333487	0.0726427	0.00464646	0.251265	0	0.400018	0.147269	5.08604e-19	0.279261	0.0446975
iDC	0.19397	0.0316239	0.149888	0.0352531	0.209902	0.404258	0.458132	0.33844	0.0690742	0.122968	0.157131	0.159899	0.0719993	0.128599	0.111371	0.159632	0.0745066	0.0474412	0.0104822	0.140551	0.0654943	0	0.119316	0.108012	0	0.072146	0.101395	0.0837336	0.365108	0.112998	0.0438375	0.211065	0.16321	0.0411003	0.229298	0.013898	0.0699537	0.120832	0.196071	0.0751263	0.273442	0.137472	0.0793409	0.33195	0.0615532	0.0399827	0.0140365	0.0647224	0.0721323
Keratinocytes	7.7886e-19	0	0	0	0	0	0	0	0	0	1.66594e-19	3.42877e-21	2.13358e-18	0	0	0	7.16334e-20	3.34302e-18	0	7.21284e-20	0	0	0	5.81453e-19	0	3.87619e-19	2.28952e-18	0	1.6814e-19	1.59312e-18	3.70204e-19	0	0	0	0	0	3.28854e-18	0	0	0	0	3.90309e-19	0	4.33191e-20	0	0	1.475e-18	0	0
ly Endothelial cells	9.88702e-19	0.0130707	0	0.0140025	0.0128358	0.00749411	0	0	0.0127321	0.00288708	0.00326085	0.00298208	0.0012946	0.00117714	0	0.000186075	4.20343e-19	0.00648094	0.0383001	0.00351033	0.0207143	0.0243629	0.0194008	0.00284895	0.000937069	0.00146106	1.37675e-20	0.00292727	1.1886e-18	2.66383e-19	0.00127224	0.000675852	0.0151295	0.00107065	9.4862e-21	0.0320206	0.00903432	0.0265454	3.41151e-22	0.020181	0.00245866	0	0.00285456	0	0.0127387	0.0012653	0	0.0313082	0
Macrophages	0.0457294	0	0.0182032	0	0.00994709	0.0153589	0.0593844	0.105404	0	0.027501	0.0854607	0.00175692	0.00614876	0.0518558	0.0024583	2.72361e-19	0.0171653	2.25294e-20	9.42283e-19	0.0643059	0	0	1.58465e-18	9.63864e-19	0	2.35488e-19	0.0309987	0.0624491	0.0860939	0.0360536	0.00863051	0.0261472	0.0176817	0	0.0414141	6.46944e-19	0.000994817	0.0128381	0.0329376	0	0	0.0659655	0.00486397	0.103613	0	9.3683e-19	0.0471229	8.17084e-18	0.124092
Macrophages M1	0.0190007	0	2.68081e-19	0	0.00649391	0.00565464	0.033608	0.0818415	6.66625e-19	0.00419374	0.0384823	0.00194173	0	0.0295923	0.000896907	1.11287e-18	0	0	4.9907e-18	0.0329213	0	0	0	0	4.07335e-19	9.6453e-19	0.00754598	0.0352601	0.0525485	0.0103537	0	0.00723824	4.18108e-19	0	0.00965792	0	3.96075e-18	0.00815446	0.0171206	4.76521e-18	0.00233205	0.0558429	0	0.0546611	0.0197922	0.000615365	0.0382872	0	0.0655984
Macrophages M2	0.0487939	0.0176614	0.0211133	0.016112	0.0464725	0.0101293	0.0390535	0.0795354	0.0157769	0.0259323	0.0524163	0.0148834	0.0214491	0.0302793	0.00443972	0.0103516	0.0152435	0.012532	0	0.0516329	0.0119594	0.0100974	3.72146e-19	0.00511793	0.00935399	0.015663	0.0224535	0.044466	0.0531167	0.0406342	0.0310523	0.0383742	0.0305531	0.00634316	0.038098	7.84575e-21	0.00860507	0.0183118	0.0193101	0.0039556	0.020665	0.0349238	0.00867168	0.0704609	0.010378	0.0020897	0.0425683	3.94336e-19	0.0814814
Mast cells	0	0.0173021	0.00753155	0.040238	0.00926859	0.0119511	0	1.03807e-05	0.00312463	0.0279692	0.0368998	0.0208812	0.0189933	0.0173115	0.0265071	0.0496546	0.0273742	0.0644247	0.0327218	0.00583496	0.0844694	0.0521897	0.0103593	0.0373176	0.00122959	0	0.0161603	0.0101074	0.0033033	1.67274e-18	8.67241e-20	0.0135312	0.00527688	0	0.00227165	0.0326281	0.0661979	0.0076165	0.0059954	0.0733047	0	0.00462029	0.0402643	0.000222827	0.0595543	0.053897	0.00695368	0.0142817	0.00142753
Megakaryocytes	3.5212e-20	0.0242739	0	0.0117225	0	0.0526445	0	0	0.0189657	0.00700769	4.3976e-20	0.0161195	0.021391	0.0023645	6.13282e-20	0.010194	0.00266916	0	0.208861	0.0172728	0.00321312	0.00530381	0.13594	4.0494e-19	0	0.00873116	0.00477326	0.000778356	1.43219e-18	2.62391e-20	0.00297684	0	3.89639e-19	5.50078e-19	0	0.160382	0.00474062	0.0265542	0.00866843	8.95764e-21	0	0.000229497	0.0275676	1.37057e-19	0.01345	0	6.8243e-19	0.201784	0.00712692
Melanocytes	0.00734603	8.02305e-19	0.00698421	0	0.000845871	0	0.00350632	0.0124433	2.60072e-18	0.000453927	0.00314644	0	0	0.00416586	0	0	0	2.22599e-18	1.11158e-18	0.0158306	0.00220595	0.00165898	0.000392485	0.0015166	3.66712e-20	0.00686432	1.16073e-18	0.0122047	0.0022985	0.00277845	0.0031605	0.00503466	0.0036475	0.00854673	0.00167284	1.33463e-18	1.86044e-18	0.00628059	0.00388179	0	0.00514451	0.00569017	0	0.013729	0.00135926	0	0.00613895	0.00394454	0.00972204
Memory B-cells	0.0245813	2.04902e-17	0	5.05075e-18	0.0563243	4.59734e-17	0	2.064e-18	1.97069e-17	0.015893	3.50431e-20	0	0.0146601	0.0142654	0	9.26125e-18	4.35799e-19	2.22021e-18	0	0	6.12737e-19	0	0	0	0.039296	0.022422	2.52179e-18	1.74155e-19	0.00116535	0.0216724	0.0140523	0.00989443	0	0	1.35435e-05	0	2.06501e-18	0	0.00633538	0	0.0499343	0.0184548	4.1561e-18	0.00350094	0.0402957	0	0	0	0.011386
MEP	4.27795e-18	0.0657656	0.0220664	0.0912421	0.120934	0.0949627	5.1786e-20	4.2724e-18	0.101061	0.00471933	0.0321772	0.0953648	0	7.49076e-19	0.0823535	0.0344689	0.125773	0.089575	0.0929797	0.00122511	0.228342	0.122646	0.0705162	0.168869	0.0270208	0.0341556	0.0342793	0.00570935	0.0175048	0.034104	3.01796e-18	0.0417977	0.0373743	0.00848281	0.0209918	0.144839	0.101441	0.0242054	0.0680861	0.18577	0	0	0.0904482	9.52845e-19	0.113	0.0810347	0.00305434	0.0187923	0.0132154
Mesangial cells	0.00982685	0.0238844	0.0107808	0.00207789	7.97126e-18	9.0802e-19	0.00733741	0.0109824	0.000761022	0.00545312	0.00578277	0	5.49126e-19	0	1.10775e-17	4.55242e-18	3.37468e-18	0.00639993	0.0124626	0.0288892	0	0.00589539	0.0139149	0.0225435	0.00335652	0.0151456	0.00320943	0.0206466	3.87614e-18	0.00714698	0.01716	0	8.38182e-20	0.00505588	0.00980974	0.0133973	0.00448553	0.0262777	1.4157e-18	0.00442926	0.00851917	0	0.0072663	0.0197557	0.0338953	0.0119814	0.0242655	0.0223116	0.0183896
Monocytes	0.474991	3.36794e-19	0.411815	0.0134039	0.41863	0.0656487	0.186299	0.481076	0.0109948	0.216416	0.403558	0.00212318	0.29627	0.42229	0.0384641	0.0567939	0.292702	0.331568	0.0868437	0.557685	0.0283935	0.276995	0	0.0968761	0	0.247439	0.225155	0.440619	0.42515	0.0660041	0.0975689	0.387995	0.198372	0.047522	0.124609	0.203239	0.0904471	0.286322	0.500086	0.123092	0.138708	0.259197	0.117839	0.432804	0.238319	1.50584e-18	0.20326	0.11784	0.516749
MPP	2.00043e-19	0	2.02652e-18	0.022907	0.0129221	2.60357e-18	0.00234258	0	0	0.0272105	1.091e-19	0.0190661	0.0324914	0.000967121	0.0223303	0	0.02483	0	0	3.51173e-18	0.0208555	4.50426e-17	1.70313e-19	0	0	1.88253e-17	0	2.84718e-19	1.36884e-18	9.58286e-18	1.2548e-18	0	6.72076e-19	1.91206e-17	7.3037e-18	3.00245e-19	0.0133973	1.75374e-18	0.0193342	0	0.00867589	0	0.0233022	0	2.83985e-18	0.0343915	1.99977e-18	4.27864e-18	1.19654e-17
MSC	0.0815456	1.10783e-17	0.0103126	3.72019e-17	0.248153	0	0.104008	0.202977	2.28085e-17	0.00272359	1.6891e-17	2.7484e-17	0	0.00290954	1.56217e-17	0	3.2549e-17	1.38337e-17	0	0.0379612	0.0111551	5.21777e-18	0	0	2.93589e-20	0	1.01473e-17	0.0251798	0	0.146264	4.22593e-18	0.0721948	0.0173348	0.131806	0.0701693	0	0	0.0192144	0.0674244	0	0.0282548	0.0507286	0	0.0406674	0	0	0.183097	0.0289167	0.152257
mv Endothelial cells	0.0141087	0.0363515	0.00805144	0.0246796	0.0500831	0.03038	0.00893108	0.0033321	0.0313389	0.0199609	0.0262006	0.0342599	0.0121409	0.0105076	0.00970778	0.0171016	0.0193133	0.0286602	0.0252494	0.0219302	0.051054	0.0307661	0.0275252	0.00952874	0.00106545	0.00855371	0.0105319	0.0210958	0.0158472	1.28232e-20	0.00386097	0.0223408	0.0266589	0.00569462	0.00622836	0.0382972	0.0244253	0.047407	0.00894309	0.0360626	0.0120854	0.00364085	0.0174637	0.00137413	0.0240343	0.00450255	2.07789e-19	0.0251365	0.0151587
Myocytes	0	0.00903782	0	0.00397421	0	0	0	0.00351604	0.0111035	1.80575e-06	0	6.64318e-19	0	0	0	1.10897e-19	0	3.46203e-20	0.0143463	0.000129646	0	0	0	0.00807811	0.00122074	0.000337682	0.00391391	0	1.30427e-18	0	0.00141268	3.01524e-20	1.19808e-19	7.46707e-19	0	0	3.42136e-19	0	0	0.00187902	0	1.80776e-18	0	0	1.26367e-20	2.76847e-20	0.000352179	1.93706e-19	0.0024654
naive B-cells	0.0139693	8.65092e-20	2.83283e-19	1.81252e-19	0.0139598	5.86432e-18	0.00926583	0.00807317	0	0.012996	0.0102	2.97577e-19	0.0103178	0.0111232	0	0	0	0.0181303	0	0	0.0175667	4.78249e-18	1.59559e-17	0.00787334	0.0651895	0.0308875	7.45116e-18	0.00553921	0.0114512	0.00975679	0.0317457	0.0119849	0.000328761	0.00374722	0.0103267	0	0.000857754	0.000229979	0.00547878	0	0.0244349	0.00520104	0	0.0200333	0.0137272	8.14024e-19	0.00388317	1.26287e-17	0.00726654
Neurons	0	0.000332435	0	3.36002e-05	0	6.40337e-21	0	1.10109e-05	0.00174332	0	0	0	0	0	0	0	0	0.000812103	0.000944824	0.000176552	0.000735537	0	0	0.00142434	0.00199631	0.000459542	0	0	0	0	0.000732935	2.39983e-20	0	0.00109291	2.97806e-20	8.16729e-20	5.80778e-05	0	0	2.94836e-22	0.000833108	0.000387185	0	0	3.63063e-05	0.000512732	0.000651763	0	0
Neutrophils	0.0490597	0.0071194	0.185878	0.0059836	0.00600563	0.0162795	0.0025438	0.0216404	0.0113503	0.0561157	0.0429279	0.00855457	0.0377437	0.0206858	0.00682969	0	0.0240311	0.212709	0.133176	0.0749565	0.00330143	0.0886986	3.94103e-19	0.0022772	0	0.0382877	0.0214384	0.0401265	0	1.18079e-18	0.0631808	0.0154012	0.00808619	0.0148689	4.97592e-19	0.132996	0.0455042	0.0380593	0.00484156	0.0247299	1.70981e-18	0.00371282	0.0196416	0.0246978	0.159322	0	0.00166459	0.100063	0.104316
NK cells	0	0	5.63232e-17	1.48454e-17	3.5218e-17	0	0	3.54148e-17	0	0	0	1.29934e-18	7.29619e-18	1.71885e-17	0	2.72143e-18	9.49843e-18	0	0	3.15342e-17	2.49763e-18	5.59946e-17	0	1.14666e-18	0.0792406	1.13895e-17	9.52157e-19	0	2.93155e-17	0	0.0275445	0	4.54304e-17	7.80373e-19	2.3169e-17	0	0	0	7.10221e-18	0	6.77784e-18	5.72904e-17	1.26899e-18	0	0	0	2.51947e-17	1.44031e-17	2.06717e-17
NKT	0	1.04945e-18	0	3.31019e-18	0.0995142	8.12206e-18	4.70491e-19	0.0276014	0.00149128	1.25754e-17	0	0.000576245	7.94461e-19	0.0313416	0.0281304	0.000147161	0	0	7.30311e-18	2.4326e-19	0.00892366	0	0	0.0291354	0.0179998	0.0255632	0.00976406	4.71559e-18	0.0502624	0.0294423	0.0999325	0.00283123	1.26147e-18	0.0303405	1.98497e-18	0	3.38857e-18	1.6191e-18	0.114799	2.44901e-18	5.0713e-19	0.0548446	2.21299e-17	0	2.20834e-18	2.33435e-18	0.0118283	2.89254e-18	0.00558306
Osteoblast	0.0473258	0.0974591	0.0224584	0.050459	1.69025e-19	0.059618	0.0991096	3.00156e-19	0.0847518	0.0429688	0.0172049	0.0630469	0.0123519	0.0315625	0.0836521	0.0491503	0.0488327	0.0163581	0.00541666	0.0170667	0.0642375	0.0111731	0.018494	0.00248235	0.043357	0.00789497	0	0.0346665	0.0531235	0.0301716	0.00894673	0.0128945	0.00419553	1.09402e-17	0.0422404	7.98118e-20	0.0228779	0.0028955	0.0246491	0.0125477	4.4986e-19	0.0780485	0.0543961	0.0376779	3.80477e-20	0.0873788	0.020029	0.0164354	0.0328826
pDC	0.073523	9.7006e-19	0.00622989	0	0.0267211	0.0176599	0.0222556	0.0325223	1.47269e-18	0.0293032	0.0375786	0.00501953	0.102981	0.0598153	0.00256281	2.56214e-18	0.00115465	1.55295e-18	0	0.02844	4.7532e-18	0	6.29605e-18	1.04932e-18	0.000366808	0	0	0.0405478	0.0372005	0.0518373	4.18131e-05	0.0381369	0.00032275	0.199889	0.0424773	0	5.67566e-18	0.0356981	0.0151973	1.24596e-19	0.229688	0.024604	0	0.0803337	0.258895	0	0.0309507	0	0.0203964
Pericytes	0	0	0.0304416	0	0.078496	0.0472804	0.0877616	0.0555935	0.0143817	2.98831e-17	0.0431474	1.01286e-17	0	0.0486246	1.83868e-18	9.58266e-19	0	0.0234836	1.07455e-17	0.00718986	0.00995783	0	3.59169e-18	0	4.11925e-18	1.36336e-18	0	9.23835e-18	0	1.53422e-19	0.00557472	0.0474381	0	1.99576e-18	0.00977451	3.56339e-17	5.6237e-19	0.00135442	0.026365	0.0128774	0.000271947	0.0554894	0	0.0861846	0.02025	7.98852e-19	2.97038e-18	7.59525e-19	0.0519939
Plasma cells	3.67342e-19	0.00768696	0.00367794	0	0.00462215	0	0.00260242	4.4228e-19	0	0.00323071	0.00731688	2.85511e-19	0.00179634	0	0.0133018	0.00136318	0	0	0.0148743	4.88064e-19	0	6.50959e-19	0	0.00665949	0.0282338	0.00313031	3.85274e-20	0.00328889	0.00273773	0.0169717	0.0189021	3.3548e-18	0	0.022878	0.00868582	0	0.00129793	3.94472e-19	0	0	0.00126739	0.0175436	0.000957327	1.78863e-20	0.00847454	0.000277377	1.20266e-18	3.00758e-18	3.14989e-20
Platelets	3.51993e-18	1.71176e-18	0	0	0	0.0484639	3.22379e-18	1.50613e-17	0.00418447	0	5.08689e-18	2.24055e-18	0.00835001	0	0	0.00877355	1.94846e-18	0	0.116965	4.1305e-18	0	1.07372e-17	0.0933989	1.95529e-18	0	0.00311513	0	0	0	8.43027e-19	0.00127071	8.05046e-19	0	0	0	0.0662694	0	0	2.85778e-18	0	0	0	0.00672787	0	0.00129217	1.48968e-18	0	0.15044	0
Preadipocytes	0	5.12218e-18	3.55972e-17	2.85179e-18	0	7.23307e-18	0	0	4.63128e-18	0	0	0	2.48668e-18	4.71223e-18	0	5.57931e-18	2.04741e-17	9.49102e-18	0.032621	0.00673856	7.18613e-18	2.14722e-17	0.0662209	0.000890415	0.0772317	0.0282907	0.0201332	0	2.31669e-17	3.2039e-18	0.0717027	0	7.42896e-20	0.00870553	0	2.73394e-17	1.29052e-17	0.00791528	0	0	5.83739e-18	3.63495e-18	0	0	0	0	0	0.0226228	4.57963e-18
pro B-cells	0.0565367	1.4635e-17	0.0561247	2.70238e-18	9.7826e-19	0	0.0400341	0	0.0240487	0.0209179	0.0465694	0.0148314	0.0876632	0.024569	0.0370418	0	0.0581775	0.028225	1.41663e-17	0	0.12666	0	2.97294e-20	3.7391e-18	0.00606073	6.89656e-19	0.0664567	0.0465268	0.00709634	3.01135e-19	0	0.0341358	0.0211603	0.0114121	0.0285823	0	0.00641746	2.31925e-21	1.01005e-17	0.0565714	0.11648	0.0288647	0.0152799	0.0365478	0.0403214	0.00593637	0.0103627	1.14344e-19	0.00994218
Sebocytes	0	0	0	0	2.00856e-20	0	0	4.45015e-19	6.9809e-20	0	0	0	0	0	1.2686e-19	0	1.87334e-19	0	0	0	0	3.37632e-20	0	0	0	1.23497e-19	9.32297e-20	0	0	0	0	7.61734e-19	8.57145e-20	4.47142e-19	0	0	1.16517e-19	0	1.7694e-19	0	0	0	0	6.72066e-19	0	0	0	0	0
Skeletal muscle	0	4.50283e-18	0	8.60011e-18	2.87521e-18	0	0	4.91991e-19	1.33002e-18	4.8673e-18	0	0	7.87857e-18	6.89092e-18	5.74054e-18	6.61025e-18	2.50953e-18	1.75048e-18	1.4415e-17	0	0	0	0	1.01566e-18	7.88883e-19	0	3.21157e-18	1.22316e-18	1.64637e-18	0	0	0	0	0	0	0	0	0	0	9.32472e-19	0	2.35895e-19	0	1.35001e-19	1.38662e-18	1.40666e-17	0	1.31202e-19	0
Smooth muscle	0.327772	0.413216	0.315077	0.415314	0.0917258	0.313421	0.340137	0.305114	0.297417	0.460755	0.279137	0.453937	0.274205	0.371083	0.510294	0.404835	0.341916	0.231967	0.32755	0.395812	0.282952	0.285128	0.318485	0.198096	0.194763	0.182473	0.204891	0.268158	0.402713	0.452902	0.128728	0.245212	0.311599	0.172331	0.476936	0.366901	0.297142	0.228141	0.258237	0.310097	0.280431	0.400109	0.387089	0.314743	0.238129	0.30928	0.363854	0.20333	0.292441
Tgd cells	0.00692523	5.19765e-20	8.5423e-19	0	2.21844e-17	0.0017658	0	5.90635e-22	0	0.00362184	0.00097503	0	0.00760638	0.000985368	0	0.0138068	6.7529e-20	0	3.23929e-18	6.28208e-18	3.12138e-19	3.84367e-18	4.44968e-18	0	0.00644762	1.20063e-18	1.41704e-18	0.0106111	0	0.00752847	1.44394e-18	0.00472882	0	6.8538e-18	0.00321605	8.32142e-18	0	0	1.49015e-18	1.16016e-18	5.124e-18	1.62134e-18	4.14516e-19	0	0.0107617	1.65032e-18	0	0	8.91141e-20
Th1 cells	1.61024e-18	0.0180794	0.0179579	0.0339343	0.0168357	0.0544677	0.0573689	0	0.0404381	0.00762421	0	0.0288753	0.0116426	1.76976e-18	0.0524476	0.00883239	0.024608	1.13126e-17	0.0135633	0	0.0382577	1.05721e-20	0.00374928	0.00434802	0.0399046	5.4546e-19	0.046734	0.00815843	0.000146019	0.0344202	0	0.00717706	0.0113937	0.0131474	0.0873939	0.0343265	0.0435701	0.00926186	0.00296247	0.0505154	0.0488292	0.0187132	0.0142309	0.00568245	0.034191	0.0199225	0	0.0374494	0
Th2 cells	3.33128e-18	0.00438233	0.0442001	0	9.59414e-19	0.0304855	0.0245576	0.00437413	0.00568867	0.00444258	0.0390396	0	0.0111556	0.0135588	0.0913681	0.016091	0.0101711	0.0244158	0.0113927	0	0.00547473	0	3.4404e-18	0	3.4652e-19	2.72373e-18	0.045424	0.0200738	0.0486675	0.00835034	2.78792e-17	0.0380655	0	0	0.0770838	9.37205e-19	0.00290482	0	0	0.00458415	0.0022604	0.0430539	0.0150748	0.0211875	0	0.0387004	0.0194272	1.42828e-19	7.18336e-19
Tregs	0.000534897	0.0180069	0	0	1.17994e-19	0.00326644	2.4202e-18	0	3.85286e-19	1.00206e-17	3.35524e-18	0.0245835	0.0200883	7.8609e-21	2.03167e-18	7.58042e-19	0	0.00946604	0.00832823	5.52326e-18	0	0	0.033535	0.0613432	0.127781	0.0485214	0	0	4.67945e-19	4.713e-18	0.101629	0	0.00886312	0.0208034	4.87182e-18	0	8.1846e-19	0.016337	0.0160055	1.23269e-18	0.0608592	2.55165e-19	0	0	0.0437984	0.0193247	0	2.64458e-18	0
ImmuneScore	0.471888	0.0227893	0.460228	0.0510921	0.380779	0.103109	0.198038	0.42991	0.0215431	0.295569	0.462251	0.0363381	0.340563	0.396805	0.0547949	0.152772	0.263715	0.553842	0.196947	0.487008	0.248222	0.27988	0.0267362	0.142853	0.606723	0.468945	0.195835	0.404204	0.388498	0.159012	0.560428	0.362754	0.186719	0.0597599	0.153758	0.249889	0.179126	0.238885	0.399006	0.236458	0.26266	0.281484	0.143392	0.431321	0.415016	0.0568124	0.192547	0.158867	0.521515
StromaScore	0.0126053	0.0333478	0.0119718	0.0396496	0.029059	0.0392125	0.00476528	0.0029386	0.0503716	0.0284349	0.0202725	0.0309136	0.0147044	0.012172	0.00807306	0.0209671	0.0221167	0.0245433	0.0626145	0.0233164	0.0500784	0.0566718	0.0481996	0.0203645	0.00128106	0.0070359	0.0160421	0.0175217	0.015335	0.00296284	0.00383783	0.0197708	0.0263297	0.00797175	0.0138532	0.0596944	0.0283392	0.0620887	0.0131974	0.0331607	0.0277885	0.00201292	0.0191524	0.00496971	0.0224843	0.0112094	0	0.0401972	0.0119729
MicroenvironmentScore	0.484494	0.0561372	0.4722	0.0907417	0.409838	0.142321	0.202803	0.432849	0.0719147	0.324004	0.482524	0.0672517	0.355267	0.408977	0.062868	0.17374	0.285832	0.578385	0.259561	0.510325	0.298301	0.336552	0.0749358	0.163217	0.608004	0.475981	0.211877	0.421726	0.403833	0.161975	0.564266	0.382525	0.213049	0.0677316	0.167611	0.309583	0.207465	0.300973	0.412204	0.269619	0.290448	0.283497	0.162544	0.43629	0.437501	0.0680218	0.192547	0.199064	0.533488
[truncated: 206 more columns]

## Sheet: Supplemetary Table S7
Supplemetary Table S7. The immune scores and OS data of samples from the TCGA cohort (n = 173)
	Patient_id	Status	Time(days)	ImmuneScore	ImmuneGroup
1	TCGA.AB.2987.03	1	184	3869.96	High
2	TCGA.AB.2916.03	0	882	3535.69	High
3	TCGA.AB.2985.03	1	273	3521.86	High
4	TCGA.AB.2973.03	1	609	3520.67	High
5	TCGA.AB.2981.03	0	487	3519.56	High
6	TCGA.AB.2890.03	1	0	3370.51	High
7	TCGA.AB.2934.03	0	28	3332.28	High
8	TCGA.AB.2816.03	1	245	3324.71	High
9	TCGA.AB.2833.03	1	456	3319.81	High
10	TCGA.AB.2851.03	1	242	3302.92	High
11	TCGA.AB.2935.03	1	61	3289.06	High
12	TCGA.AB.2911.03	0	1186	3287.3	High
13	TCGA.AB.2836.03	1	518	3269.69	High
14	TCGA.AB.2882.03	1	365	3258.35	High
15	TCGA.AB.2952.03	1	31	3256.14	High
16	TCGA.AB.2837.03	1	0	3229.34	High
17	TCGA.AB.2873.03	0	273	3223.09	High
18	TCGA.AB.2927.03	1	90	3217.34	High
19	TCGA.AB.2971.03	1	792	3202	High
20	TCGA.AB.2813.03	1	31	3200.1	High
21	TCGA.AB.2977.03	1	31	3185.74	High
22	TCGA.AB.2915.03	1	0	3181.3	High
23	TCGA.AB.2838.03	1	365	3178.69	High
24	TCGA.AB.2933.03	1	122	3171.42	High
25	TCGA.AB.2948.03	1	580	3167.27	High
26	TCGA.AB.2866.03	1	153	3135.68	High
27	TCGA.AB.2932.03	0	0	3123.68	High
28	TCGA.AB.2826.03	1	731	3120.67	High
29	TCGA.AB.2870.03	1	153	3096.94	High
30	TCGA.AB.2881.03	0	393	3089.39	High
31	TCGA.AB.2969.03	0	1127	3071.66	High
32	TCGA.AB.2865.03	1	61	3063.82	High
33	TCGA.AB.2856.03	1	150	3063.02	High
34	TCGA.AB.2943.03	1	NA	3060.81	High
35	TCGA.AB.2867.03	1	184	3057.22	High
36	TCGA.AB.2868.03	1	151	3055.36	High
37	TCGA.AB.2818.03	1	303	3033	High
38	TCGA.AB.2892.03	0	943	3032.13	High
39	TCGA.AB.2843.03	1	215	3016.77	High
40	TCGA.AB.2825.03	1	212	3008.9	High
41	TCGA.AB.2942.03	0	641	3000.54	High
42	TCGA.AB.2811.03	1	243	2993.46	High
43	TCGA.AB.2815.03	1	822	2990.69	High
44	TCGA.AB.2893.03	1	212	2990.63	-
45	TCGA.AB.2848.03	1	455	2985.65	-
46	TCGA.AB.2884.03	1	731	2983.57	-
47	TCGA.AB.2835.03	0	1673	2977.4	-
48	TCGA.AB.2805.03	1	577	2974.58	-
49	TCGA.AB.2860.03	1	427	2974.33	-
50	TCGA.AB.2828.03	0	2284	2949.91	-
51	TCGA.AB.2946.03	0	NA	2949.83	-
52	TCGA.AB.2854.03	1	366	2949.05	-
53	TCGA.AB.2954.03	0	1492	2948.97	-
54	TCGA.AB.2899.03	1	671	2947.36	-
55	TCGA.AB.2924.03	0	90	2935.83	-
56	TCGA.AB.2846.03	1	1402	2911.4	-
57	TCGA.AB.2921.03	1	NA	2908.94	-
58	TCGA.AB.2929.03	1	123	2884.7	-
59	TCGA.AB.2889.03	0	304	2865.89	-
60	TCGA.AB.2817.03	1	273	2846.1	-
61	TCGA.AB.2978.03	0	699	2842.98	-
62	TCGA.AB.2908.03	1	31	2842.7	-
63	TCGA.AB.2891.03	1	NA	2832.15	-
64	TCGA.AB.2967.03	0	1035	2791.58	-
65	TCGA.AB.2940.03	1	NA	2787.18	-
66	TCGA.AB.2925.03	1	243	2764.67	-
67	TCGA.AB.2900.03	1	184	2760.07	-
68	TCGA.AB.2834.03	1	245	2759.83	-
69	TCGA.AB.2859.03	1	304	2753.62	-
70	TCGA.AB.2880.03	1	424	2745.74	-
71	TCGA.AB.2845.03	1	304	2714.15	-
72	TCGA.AB.2956.03	1	183	2703.6	-
73	TCGA.AB.2965.03	1	335	2692.96	-
74	TCGA.AB.2996.03	0	1581	2675.97	-
75	TCGA.AB.2970.03	1	305	2662.49	-
76	TCGA.AB.2914.03	0	792	2659.44	-
77	TCGA.AB.2857.03	1	306	2640.07	-
78	TCGA.AB.2936.03	0	59	2632.53	-
79	TCGA.AB.2994.03	0	1798	2619.45	-
80	TCGA.AB.2830.03	1	275	2604.49	-
81	TCGA.AB.3000.03	0	1249	2601.29	-
82	TCGA.AB.2844.03	1	122	2594.45	-
83	TCGA.AB.2808.03	0	2861	2592.93	-
84	TCGA.AB.2847.03	1	608	2590.87	-
85	TCGA.AB.2983.03	1	335	2584.27	-
86	TCGA.AB.3005.03	0	2100	2579.65	-
87	TCGA.AB.2912.03	1	274	2570.57	-
88	TCGA.AB.2979.03	0	671	2564.46	-
89	TCGA.AB.2842.03	1	0	2562.73	-
90	TCGA.AB.2821.03	1	822	2556.69	-
91	TCGA.AB.2871.03	0	153	2551.23	-
92	TCGA.AB.2876.03	0	1219	2545.64	-
93	TCGA.AB.2824.03	1	30	2528.87	-
94	TCGA.AB.2949.03	0	699	2528.53	-
95	TCGA.AB.2986.03	1	212	2514.48	-
96	TCGA.AB.3002.03	1	1431	2512.9	-
97	TCGA.AB.2898.03	0	393	2507.72	-
98	TCGA.AB.2963.03	1	1642	2463.21	-
99	TCGA.AB.2896.03	1	214	2451.24	-
100	TCGA.AB.2930.03	1	NA	2441.93	-
101	TCGA.AB.2917.03	0	1216	2422.43	-
102	TCGA.AB.2918.03	1	NA	2410.73	-
103	TCGA.AB.2810.03	1	31	2403.87	-
104	TCGA.AB.2939.03	0	455	2401.42	-
105	TCGA.AB.2820.03	1	0	2401.31	-
106	TCGA.AB.2841.03	1	1401	2391.14	-
107	TCGA.AB.2944.03	1	NA	2384.14	-
108	TCGA.AB.2894.03	1	181	2372.17	-
109	TCGA.AB.2959.03	1	489	2364.98	-
110	TCGA.AB.2883.03	0	730	2355.45	-
111	TCGA.AB.2832.03	1	365	2344.46	-
112	TCGA.AB.2910.03	1	0	2308.53	-
113	TCGA.AB.2861.03	1	0	2303.76	-
114	TCGA.AB.2955.03	1	489	2294.55	-
115	TCGA.AB.2885.03	1	214	2265.91	-
116	TCGA.AB.2920.03	1	366	2257.57	-
117	TCGA.AB.2875.03	0	212	2237.88	-
118	TCGA.AB.2874.03	0	396	2222.38	-
119	TCGA.AB.2995.03	0	1551	2211.68	-
120	TCGA.AB.2975.03	1	NA	2200.75	-
121	TCGA.AB.2904.03	1	517	2190.25	-
122	TCGA.AB.2869.03	0	243	2169.73	-
123	TCGA.AB.2990.03	0	457	2165.3	-
124	TCGA.AB.3008.03	1	822	2152.35	-
125	TCGA.AB.2937.03	1	215	2141.9	-
126	TCGA.AB.2858.03	1	577	2136.82	-
127	TCGA.AB.2998.03	1	31	2136.09	-
128	TCGA.AB.2988.03	1	30	2126.34	-
129	TCGA.AB.2966.03	1	854	2117.17	-
130	TCGA.AB.2938.03	1	304	2110.36	-
131	TCGA.AB.2931.03	1	0	2104.72	Low
132	TCGA.AB.2853.03	1	89	2102.38	Low
133	TCGA.AB.2999.03	0	1735	2099.29	Low
134	TCGA.AB.2991.03	0	1826	2097.94	Low
135	TCGA.AB.2840.03	1	28	2044.51	Low
136	TCGA.AB.2814.03	1	792	2039.9	Low
137	TCGA.AB.2878.03	1	365	2033.96	Low
138	TCGA.AB.2803.03	1	792	2033.86	Low
139	TCGA.AB.2839.03	1	486	2017.4	Low
140	TCGA.AB.2976.03	1	915	2017.24	Low
141	TCGA.AB.2887.03	1	NA	1993.11	Low
142	TCGA.AB.2855.03	1	212	1991.72	Low
143	TCGA.AB.2823.03	1	0	1986.6	Low
144	TCGA.AB.2862.03	0	1430	1979.81	Low
145	TCGA.AB.2819.03	0	2496	1909.89	Low
146	TCGA.AB.3009.03	1	577	1906.51	Low
147	TCGA.AB.2897.03	0	243	1878.56	Low
148	TCGA.AB.2872.03	0	638	1840.19	Low
149	TCGA.AB.2886.03	0	181	1827.99	Low
150	TCGA.AB.2812.03	1	366	1789.93	Low
151	TCGA.AB.2895.03	1	153	1783.68	Low
152	TCGA.AB.2863.03	1	31	1777.83	Low
153	TCGA.AB.3012.03	0	1887	1771.23	Low
154	TCGA.AB.2913.03	0	1216	1746.66	Low
155	TCGA.AB.2993.03	1	761	1744.35	Low
156	TCGA.AB.2928.03	1	59	1733.62	Low
157	TCGA.AB.3006.03	1	485	1719.79	Low
158	TCGA.AB.2984.03	0	1157	1691.64	Low
159	TCGA.AB.2901.03	0	59	1676.89	Low
160	TCGA.AB.2822.03	1	973	1674.88	Low
161	TCGA.AB.3007.03	0	1581	1669.91	Low
162	TCGA.AB.3011.03	0	1885	1639.05	Low
163	TCGA.AB.2806.03	1	945	1622.17	Low
164	TCGA.AB.2964.03	0	1277	1607.92	Low
165	TCGA.AB.2972.03	1	30	1582.18	Low
166	TCGA.AB.2941.03	1	0	1579.82	Low
167	TCGA.AB.2950.03	0	306	1564.4	Low
168	TCGA.AB.2877.03	0	638	1546.46	Low
169	TCGA.AB.2849.03	0	2220	1533.65	Low
170	TCGA.AB.2903.03	1	0	1530.61	Low
171	TCGA.AB.2980.03	0	699	1424.73	Low
172	TCGA.AB.2919.03	0	61	1300.61	Low
173	TCGA.AB.2879.03	0	245	1273.64	Low

## Sheet: Supplemetary Table S8
Supplemetary Table S8. The immune scores and OS data of samples from the Beat AML cohort (n = 255)
	LabId	Status	Time(days)	ImmuneScore	ImmuneGroup
1	16.0055	1	65	4005.17	High
2	14.0017	1	1005	3964.89	High
3	16.0121	0	395	3860.79	High
4	16.007	0	256	3854.49	High
5	14.0006	1	10	3850.9	High
6	15.0039	1	520	3829.6	High
7	15.0049	1	50	3827.44	High
8	15.003	0	68	3792.03	High
9	13.0066	0	60	3791.56	High
10	16.0122	0	395	3744.67	High
11	16.0082	0	197	3731.33	High
12	14.0004	0	952	3729.29	High
13	13.0038	1	719	3723.4	High
14	15.0078	1	424	3687.57	High
15	16.0037	0	474	3658.08	High
16	16.0007	0	517	3641.78	High
17	14.0002	0	28	3616.59	High
18	13.0047	1	973	3599.78	High
19	15.0069	0	838	3596.59	High
20	16.0081	0	189	3589.17	High
21	12.0002	1	397	3579.48	High
22	16.0073	0	442	3564.69	High
23	16.0005	1	637	3559.4	High
24	13.002	1	752	3547.94	High
25	15.002	0	868	3535.02	High
26	15.0072	0	123	3528.96	High
27	16.0049	1	129	3525.88	High
28	16.0119	0	246	3525.16	High
29	15.0028	0	435	3517.16	High
30	16.0075	0	157	3513.87	High
31	15.009	0	187	3506.81	High
32	13.0019	1	126	3499.35	High
33	15.0084	1	33	3498.93	High
34	14.0005	1	262	3498.03	High
35	14.008	1	15	3496.32	High
36	13.004	1	228	3493.73	High
37	15.0063	0	544	3476.34	High
38	13.0056	0	1021	3475.95	High
39	16.003	1	323	3475.8	High
40	14.0083	0	450	3475.57	High
41	12.0007	1	311	3471.17	High
42	13.006	0	1433	3468.04	High
43	15.0089	1	179	3464.82	High
44	13.0016	0	400	3462.07	High
45	16.0011	1	14	3459.02	High
46	13.0025	1	176	3456.02	High
47	14.0026	1	439	3453.31	High
48	15.0065	1	80	3440.8	High
49	13.0049	0	358	3439.12	High
50	15.0087	0	181	3437.01	High
51	16.0084	1	28	3429.59	High
52	16.01	0	153	3418.65	High
53	13.0027	0	151	3416.1	High
54	16.0027	1	169	3415.97	High
55	14.0059	1	137	3413.04	High
56	15.0077	1	11	3411.15	High
57	13.0012	1	9	3407.42	High
58	15.0096	0	181	3398.95	High
59	14.0054	0	74	3395.64	High
60	16.0034	0	188	3389.63	High
61	16.0001	0	217	3388.83	High
62	16.011	1	2	3386.98	High
63	13.0027	1	129	3382.78	High
64	14.0014	1	252	3372.73	High
65	15.0002	1	320	3354.61	-
66	14.0036	0	761	3351.89	-
67	15.0081	0	252	3351.47	-
68	13.002	0	972	3345	-
69	16.007	1	9	3340.69	-
70	15.0005	0	854	3338.64	-
71	12.003	1	1287	3333.08	-
72	16.0125	0	303	3327.05	-
73	15.0082	0	197	3315.68	-
74	15.007	0	188	3309.38	-
75	13.0066	1	386	3300.7	-
76	14.0013	0	0	3300.62	-
77	15.0073	0	202	3287.03	-
78	15.0067	1	36	3277.85	-
79	14.0067	1	245	3276.7	-
80	15.0069	1	25	3263.9	-
81	16	1	268	3249.29	-
82	16.0041	0	151	3246.46	-
83	13.0024	0	857	3245.63	-
84	13.0037	1	420	3240.08	-
85	14.0056	0	976	3233.38	-
86	13.0052	1	339	3230.53	-
87	13.0062	0	605	3224.75	-
88	16.0095	0	223	3219.45	-
89	16.0035	0	192	3215.14	-
90	13.0016	0	1379	3211.99	-
91	14.0002	1	357	3205.41	-
92	14.0069	0	462	3196.07	-
93	15.0098	1	319	3193.93	-
94	16.0013	0	104	3192.69	-
95	15.0061	0	505	3191.95	-
96	14.0023	0	788	3188.93	-
97	14.0036	1	705	3183.5	-
98	14.0058	1	70	3178.07	-
99	14.0042	0	795	3165.78	-
100	15.0099	1	14	3157.03	-
101	14.006	1	470	3156.12	-
102	15.0033	1	581	3154.79	-
103	14.0047	1	167	3143.88	-
104	15.0028	1	870	3142.14	-
105	13.0043	0	486	3138.64	-
106	16.0049	1	148	3135.31	-
107	15.0026	1	245	3131.22	-
108	13.0041	1	2	3130.51	-
109	13.0023	0	1001	3125.21	-
110	15.0085	0	172	3118.75	-
111	14.0063	0	569	3112.12	-
112	16.0053	0	352	3106.47	-
113	13.0025	1	273	3105.07	-
114	13.0054	1	29	3097.16	-
115	14.0078	1	162	3083.07	-
116	16	0	603	3066.79	-
117	15.0068	0	447	3066.65	-
118	15.0017	1	309	3058.76	-
119	15.0038	1	8	3056.31	-
120	15.0027	1	430	3042.25	-
121	16.0014	0	192	3039.53	-
122	14.0001	1	33	3035.98	-
123	14.0009	0	566	3034.63	-
124	13.0039	1	1237	3022.98	-
125	13.005	0	1480	3016.81	-
126	14.0023	1	138	3015.87	-
127	15.0059	1	280	3015.51	-
128	13.0035	1	330	3015.36	-
129	13.0066	1	979	3014.76	-
130	14.0028	0	36	3005.22	-
131	13.0066	0	201	3004.56	-
132	16	0	209	3000.47	-
133	14.0024	1	37	2998.2	-
134	16.0118	1	201	2988.93	-
135	14.0074	1	216	2988.21	-
136	14.0013	0	142	2986.1	-
137	15.0047	1	250	2974.41	-
138	15.0061	0	464	2960.18	-
139	15.0076	0	213	2954.57	-
140	15.0077	1	347	2952.74	-
141	16.0105	1	372	2952.29	-
142	15.0003	1	364	2948.78	-
143	16.0051	1	291	2940.84	-
144	15.0079	0	164	2929.97	-
145	15.0035	1	204	2920.75	-
146	13.0051	1	246	2918.84	-
147	16.0027	0	170	2918.38	-
148	16.0124	0	122	2912.08	-
149	15.0057	0	36	2890.95	-
150	16.0027	0	464	2878.63	-
151	14.0056	1	35	2875.4	-
152	15.0053	1	249	2873.84	-
153	16.0046	1	278	2870.75	-
154	15.0046	1	288	2867.42	-
155	15.0062	1	314	2850.11	-
156	13.0061	0	239	2849.58	-
157	15.0081	0	119	2847.32	-
158	14.0019	1	421	2841.29	-
159	15.0058	0	27	2838.46	-
160	15.0017	1	99	2836.09	-
161	16.0009	0	17	2834.95	-
162	14.0048	1	228	2818.53	-
163	14.0067	0	1059	2809.53	-
164	15.0007	1	72	2803.91	-
165	15.0056	0	428	2779.31	-
166	13.0003	1	16	2777.66	-
167	16.0047	0	424	2777.23	-
168	15.0038	0	569	2769.42	-
169	15.0086	1	26	2759.9	-
170	15.003	0	318	2735.62	-
171	16.011	0	358	2731.48	-
172	13.0003	0	1207	2718.18	-
173	14.0003	0	906	2713.02	-
174	14.009	1	104	2682.84	-
175	13.0016	1	439	2675.1	-
176	16.0016	0	528	2620.89	-
177	15.0012	0	832	2619.84	-
178	14.0064	0	566	2601.3	-
179	13.0023	0	1429	2601.07	-
180	15.0008	1	34	2594.76	-
181	14.001	1	198	2587.6	-
182	15.0048	1	210	2584.69	-
183	15.0056	0	75	2576.2	-
184	15.0065	1	633	2576.14	-
185	14.0015	1	335	2572.76	-
186	16.0031	0	402	2571.99	-
187	16.0028	0	440	2556.96	-
188	14.0049	1	342	2548.53	-
189	16.0111	0	116	2534.91	-
190	13.005	1	156	2526.79	-
191	15.0034	0	155	2489.39	-
192	14.0046	0	453	2486.8	Low
193	16.0052	0	381	2484.32	Low
194	13.0026	0	1011	2482.8	Low
195	14.0045	1	161	2481.58	Low
196	15.0024	0	476	2469.55	Low
197	14.0045	0	458	2454.77	Low
198	15.0001	1	16	2446.81	Low
199	15.0098	1	17	2440.7	Low
200	14.0058	1	327	2423.73	Low
201	15.0063	1	38	2403.75	Low
202	16.0126	0	28	2398.32	Low
203	14.0074	1	47	2397.06	Low
204	16.0008	0	13	2385.15	Low
205	16.0012	0	514	2383.77	Low
206	15.0032	1	81	2380.14	Low
207	16.0122	0	317	2372.31	Low
208	14.0079	0	442	2370.9	Low
209	14.0029	1	318	2347.7	Low
210	15.0076	0	466	2300.96	Low
211	16.0015	0	112	2300.74	Low
212	16.0122	1	31	2297.87	Low
213	15.0072	0	452	2295.89	Low
214	14.0008	1	713	2294.74	Low
215	14.0077	1	67	2283.46	Low
216	14.0066	1	254	2261.9	Low
217	15.003	1	21	2251.29	Low
218	14.0043	0	0	2246.01	Low
219	15.0097	0	187	2238.32	Low
220	15.0061	0	296	2236.61	Low
221	16.0115	0	355	2235.13	Low
222	14.0027	0	833	2230.18	Low
223	14.0054	0	250	2226.75	Low
224	14.005	0	1226	2225.48	Low
225	14.0014	1	357	2223.85	Low
226	15.0047	0	292	2221.54	Low
227	14.0068	0	323	2218.7	Low
228	16.0029	1	4	2208.38	Low
229	16.0041	0	320	2187.38	Low
230	15.0053	0	283	2178.19	Low
231	16.0003	0	393	2171.16	Low
232	14.0073	0	587	2155.98	Low
233	15.0074	0	0	2143.61	Low
234	14.0073	0	833	2114.35	Low
235	16.005	0	468	2081.86	Low
236	15.0005	0	534	2061.83	Low
237	13.002	1	7	2046.81	Low
238	12.0021	0	1396	2045.84	Low
239	16.0022	0	31	2024.79	Low
240	16.001	0	95	2013.61	Low
241	16.0087	1	8	2009.44	Low
242	14.0057	1	462	1996.9	Low
243	16.0029	1	142	1976.23	Low
244	13.0028	1	189	1946.74	Low
245	14.0043	0	461	1942.39	Low
246	16.0112	0	184	1930.48	Low
247	16.0006	0	201	1899.84	Low
248	15.0023	0	28	1883.41	Low
249	15.0067	0	276	1853.14	Low
250	13.0015	1	158	1762.12	Low
251	16.0123	1	316	1708.8	Low
252	16.0039	1	24	1686.12	Low
253	15.0025	1	269	1654.89	Low
254	12.0005	1	707	1648.09	Low
255	14	0	217	1615.5	Low

## Sheet: Supplementary Table S9
Supplementary Table S9. AML specific IRGs identified by immune-related DEGs between AML and normal WB samples in the TCGA-GTEx cohort.
Row.names	baseMean	log2FoldChange	lfcSE	stat	pvalue	padj	GTEX.111YS.0006.SM.5NQBE	GTEX.113IC.0006.SM.5NQ9C	GTEX.113JC.0006.SM.5O997	GTEX.117XS.0005.SM.5PNU6	GTEX.117YW.0005.SM.5NQ8Z	GTEX.1192W.0005.SM.5NQBQ	GTEX.1192X.0005.SM.5NQC3	GTEX.11DXX.0005.SM.5NQ8B	GTEX.11DXY.0006.SM.5NQ8N	GTEX.11DXZ.0006.SM.5LZZH	GTEX.11DYG.0006.SM.5NQB2	GTEX.11EM3.0005.SM.5N9DK	GTEX.11EMC.0006.SM.5O9DN	GTEX.11EQ8.0006.SM.5P9HJ	GTEX.11EQ9.0006.SM.5LUB6	GTEX.11GSO.0005.SM.5O9CA	GTEX.11GSP.0006.SM.5N9EL	GTEX.11I78.0005.SM.5N9GB	GTEX.11ILO.0006.SM.5LZWE	GTEX.11LCK.0005.SM.5O98U	GTEX.11NSD.0005.SM.5LZZ5	GTEX.11NUK.0005.SM.5MR5F	GTEX.11NV4.0005.SM.5N9EX	GTEX.11O72.0006.SM.5O9DB	GTEX.11OC5.0006.SM.5N9FA	GTEX.11OF3.0006.SM.5O9CM	GTEX.11P81.0006.SM.5NQ7A	GTEX.11P82.0006.SM.5N9FY	GTEX.11PRG.0005.SM.5NQ6X	GTEX.11TT1.0005.SM.5NQ8Y	GTEX.11TUW.0006.SM.5LZW2	GTEX.11UD2.0005.SM.5NQ9B	GTEX.11VI4.0006.SM.5N9D8	GTEX.11WQC.0006.SM.5LZVP	GTEX.11WQK.0005.SM.5O9AV	GTEX.11XUK.0005.SM.5LU9F	GTEX.11ZTS.0005.SM.5NQ8A	GTEX.11ZTT.0006.SM.5N9FX	GTEX.11ZUS.0006.SM.5O9AJ	GTEX.1211K.0006.SM.5MR53	GTEX.12126.0006.SM.5O9B8	GTEX.1212Z.0006.SM.5NQ8M	GTEX.12584.0005.SM.5N9GM
FGR	21329.5	3.15987	0.106893	29.5612	4.7213e-192	4.52251e-191	44168	13535	25081.8	11185.6	12843	19791.8	20958.5	63946.3	13851.1	14598.9	17145.8	37500.7	30314.1	9372.58	36575.2	21837.7	13690.5	59866.5	14692	62000.5	26330.1	12739.8	10179	33142.7	24163.1	9627.31	36031.7	33107.2	14867.1	53409.2	28220.3	25195.6	25066.1	17160.6	3766.12	37214	11224	32910	11808.3	86742.1	11132.9	17633.5	12007.5
TAC1	0.778622	2.77062	0.280385	9.88148	5.00895e-23	9.50852e-23	0	0	0	0	0	0	0	1.11837	0	0.8059	0	0.924072	2.24549	0	0	1.70102	0	0	0	0.742219	3.39582	0	0	1.6663	0	1.71228	0.952791	0	0	0.721726	0.661486	0	0	0	0.685747	0.825749	0	0	0.78159	0	0	0	1.17192
CX3CL1	14.2341	3.92915	0.197912	19.853	1.03725e-87	4.36483e-87	0	2.562	10.9438	0	6.79781	2.18272	13.1649	2.23675	4.69569	2.4177	9.61021	4.62036	4.49098	4.37409	5.73759	3.40204	4.66839	3.10519	9.40979	5.93775	4.52776	8.36823	2.65621	16.663	17.6387	5.99299	3.81116	2.9383	139.309	9.38244	3.30743	30.4776	0	6.33907	10.2862	1.6515	21.0246	2.34485	9.37908	2.06575	36.7975	4.49759	7.03155
TNFRSF12A	103.637	2.28353	0.0979469	23.314	3.19855e-120	1.77751e-119	137.579	62.1284	209.3	123.185	52.4402	168.069	32.9122	157.691	62.2179	85.4254	158.568	79.4702	159.43	94.0429	162.565	209.225	86.8321	239.876	39.6555	242.706	1538.31	133.892	117.758	228.283	103.382	141.263	104.807	110.186	72.4409	132.076	104.515	135.977	170.325	203.555	39.7733	80.0976	44.1517	128.967	163.352	236.529	123.773	143.923	96.0978
CCL26	0.653981	1.27735	0.305116	4.18645	2.83355e-05	3.73362e-05	0	0	1.36797	0	0	1.09136	0	0	0	0	0	0.924072	7.85922	0	0	0	0	0	0.672128	0.742219	0	0	0	1.6663	0.979928	0	0	0	0	0	0	0	0	0	0	2.47725	0	2.34485	0	0	0	0	0
PGLYRP1	2390.82	6.01918	0.151959	39.6105	0	0	1750.25	194.712	5796.11	9919	7102.74	7506.36	533.178	5374.9	1793.76	1857.6	1323.81	2426.61	2554.25	1526.56	3865.22	4568.94	7577.74	4759.48	376.391	5061.93	1190.8	3895.41	480.773	5423.81	950.53	6225	2840.27	7854.06	2585.58	4167.97	1413.59	2101.78	7647.39	1344.59	122.749	2099.05	5101.62	4329.77	314.981	3444.65	10245.6	6199.18	8865.61
IL32	2480.32	3.41338	0.102898	33.1725	2.68565e-241	3.40026e-240	1575.43	7729.54	1793.41	9091.41	12087.5	5850.77	8524.26	905.882	8594.29	5963.66	12390	1099.65	1746.99	3580.19	543.159	4940.61	3146.5	1113.21	5029.53	1429.51	1181.75	4992.49	12604.6	2842.71	4387.14	6038.37	2913.63	1054.85	14790.9	1379.94	1597.49	2859.03	1830.99	3792.17	5485.29	1144.49	13899.4	1460.84	3438.99	473.058	9879.3	4364.16	6567.46
PLAUR	5197.59	2.95655	0.116331	25.415	1.72279e-142	1.11982e-141	1540.26	796.14	10610	11515.2	11184.3	18440.7	10650.4	2384.37	12922.6	1714.96	17144.6	4483.6	7017.16	7819.78	1755.7	22734.1	13677.5	3556.22	4987.19	1640.3	28970.9	12660.3	7773.39	22221.8	3997.62	14010.8	2134.25	2296.28	10875.4	1159.09	3647.43	8005.05	2766.77	17550.1	461.508	1454.14	11787.5	2173.68	11302.6	2280.59	22857.1	8723.82	2468.07
TYROBP	13560.9	2.5914	0.0932853	27.7793	7.71017e-170	6.20221e-169	36535	7792.31	15284.4	12691.5	7412.53	16185.9	10150.1	34791.5	9305.69	12875.1	13259.7	27254.6	25383	24011.6	21772.2	18173.7	12585.1	35269.5	7292.59	29607.9	6216.62	6989.98	5475.77	19709	6309.27	10676.1	24914.5	26989.7	11694.6	19777.5	10587.1	11942.5	19207.2	11007.4	685.747	13079	8168.06	31714.1	3446.81	27919.7	9648.48	12032.6	5186.94
CD22	693.746	1.23597	0.102905	12.0108	3.11743e-33	6.9938e-33	166.543	953.703	352.937	1289.11	843.9	830.524	157.979	1893.4	437.873	1270.1	856.51	1105.19	221.181	623.308	742.062	520.512	536.865	1014.62	1582.19	463.887	453.908	1582.43	745.951	208.287	1153.87	915.215	950.885	1082.03	1454.39	815.551	295.684	565.007	1472.09	1276.27	448.478	1066.87	1817.58	376.349	1659.31	369.77	1563.06	611.672	808.628
SEMA3B	55.4494	1.42809	0.101706	14.0413	8.70929e-45	2.314e-44	59.9968	28.182	60.1909	13.88	33.0179	46.9284	39.4947	70.4575	42.2612	20.9534	81.6868	74.8498	34.8051	62.3308	51.6383	29.7678	36.4135	104.8	35.6228	75.7064	399.575	15.0628	32.3172	27.4939	23.0283	48.8001	116.24	45.5436	89.158	27.4256	25.7979	73.8495	203.782	35.9214	35.6588	15.6892	29.4345	110.208	136.778	65.0713	48.5058	32.9823	15.235
LTF	13820.3	4.83624	0.221096	21.874	4.59683e-106	2.27728e-105	632.035	587.338	56677.9	147721	193130	73563	2797.54	978.576	7783.11	12209.4	17629.9	424.149	46321.1	14833.6	1522.37	56700.9	92912.2	1946.18	1250.16	2943.64	607.852	71214.5	6698.07	94710.8	1047.54	64966.6	821.306	16122.4	43797	7801.86	16780.6	16299.6	19013.5	14770.7	2129.24	1756.37	117221	4658.05	3038.04	1474.95	32646.9	55551.2	62512.8
NR1H4	1.81683	3.91111	0.434739	8.99645	2.33134e-19	4.19065e-19	1.03443	0	38.3033	0	0	0	0	3.35512	2.34785	0	1.20128	0	2.24549	6.56114	0	4.25255	1.86736	0	0	0	0	0.836823	0	5.83205	0.489964	1.71228	0	0	1.85746	2.16518	0	1.17221	0	0.704341	2.05724	0	0	0	0.78159	0	0	4.49759	0
IL20RA	1.15822	3.32853	0.327578	10.161	2.95891e-24	5.75959e-24	0	0	0	0	0	2.18272	0	0	0	0	1.20128	0	1.12275	0	0	0	0	2.32889	0	2.22666	0	0	0	0	0	0	0	0	0	0	0.661486	0	0	0	0.685747	0.825749	1.05123	0	0.78159	0	1.67261	1.4992	0
SLC11A1	33130.9	5.0492	0.127424	39.6252	0	0	63850.1	5104.14	73896.6	16119.9	15138.7	27838.4	38105.8	55472.4	30284.9	15358.8	33396.7	74242.7	71612.1	10341.4	52133.7	60842.1	33439.7	66486	13691.2	80606.5	97483.9	21694.6	14007.1	107975	23440.4	9830.22	55569.6	51139.6	17233.5	38139.6	42919.8	30989.8	36555	27756	9221.24	20914.6	19431	69035.9	33441.1	85033.7	16641.7	26844.6	10485.2
MARCO	520.508	2.93413	0.170987	17.16	5.29303e-66	1.80484e-65	935.123	68.5334	333.786	525.705	143.725	493.294	138.231	146.507	311.09	49.1599	69.674	340.058	3572.58	5025.83	1093.97	1172	263.297	336.913	1888.68	734.055	425.61	126.36	54.4522	804.823	1064.2	525.671	579.297	321.743	306.481	1732.14	1907.72	1404.31	353.83	99.3121	132.349	882.725	144.019	903.94	97.6987	577.378	56.0326	314.831	125.396
TYMP	6706.32	2.73566	0.100525	27.2138	4.45902e-163	3.39913e-162	16084.3	10055.8	11143.5	5225.82	5373.18	11415.6	3751.99	6199.14	4694.52	5057.02	4936.05	12789.2	16702	8782.08	6739.76	5963.77	5507.77	6912.15	10381.7	11337.4	10861	4250.22	3703.19	14970	6614.51	5191.64	12345.3	11092.1	8421.71	11629.9	15034.9	17335.9	8565.92	3715.4	712.491	7947.01	5644.06	15103.2	3843.08	14954	3618.7	5337.14	2060.24
IFNGR1	6464.01	2.06178	0.0865626	23.8184	2.15503e-125	1.22567e-124	14126.1	3864.13	8310.45	888.32	1100.27	2537.41	6358.64	19099.6	4105.21	6281.19	2416.97	13342.7	2802.37	1315.51	10758	2706.32	5194.05	11556	3483.64	19455	8209.97	2104.61	3444.66	5873.71	3325.39	1780.77	10080.5	6221.11	601.816	16799.6	5090.13	3442.79	9919.4	5276.92	1723.97	11667	1218.38	13522.8	7561.88	23482.5	3090.16	5713.44	3403.27
TNFRSF1B	18166.8	3.10979	0.0873306	35.6094	1.00088e-277	1.6374e-276	24209.8	14832.7	23946.4	37862.9	45329.7	51991.2	15514.8	17838	24435.2	19422.2	49424.1	27317.4	27698.1	28388.9	15281.1	51653.2	36387.3	31225.8	22306.6	14816.9	34134.8	36908.1	21204.5	53529	37298.5	41152.2	19117.7	18166.7	36350.5	12725.5	35052.8	48997.4	16180.9	49001	6304.76	10833.8	28701.8	17375.3	25969.9	21506.6	28019.6	34154.7	13759.6
TG	145.414	2.64065	0.132403	19.944	1.68933e-88	7.19199e-88	58.9624	37.1489	67.0308	15.615	43.7002	25.1012	59.242	214.728	48.1309	61.2484	26.4281	147.852	57.2601	227.453	334.693	21.2627	64.4238	194.074	43.6883	69.7686	244.499	76.1509	29.2183	8.3315	36.2573	17.979	82.8928	69.7845	46.4365	38.9732	29.1054	188.727	159.173	66.9124	105.605	156.892	611.816	85.5871	40.6427	136.34	15.0535	89.9518	67.9716
TNFRSF9	96.7785	2.15219	0.101977	21.1047	7.20014e-99	3.4037e-98	133.441	110.806	87.5504	123.185	143.725	219.363	19.7473	166.638	124.436	231.293	90.0957	345.603	22.4549	10.9352	55.4634	68.0408	93.3679	299.651	87.3766	133.599	278.457	179.917	363.458	187.459	130.82	183.214	214.378	177.032	65.011	87.3289	33.7358	187.554	168.297	145.094	63.7744	108.173	81.996	85.5871	189.926	127.044	216.604	382.295	191.024
OGFR	3363.19	1.70643	0.0465232	36.6792	1.56908e-294	2.96699e-293	5208.34	3904.48	5458.22	5645.69	4376.82	6691.12	2521.08	3608.99	4066.47	3216.35	4450.73	4341.29	7868.21	5288.28	4704.82	6397.53	3261.34	4646.92	3661.75	3645.78	4214.22	3061.94	3289.71	6558.56	3846.71	3868.05	4466.68	4141.53	4736.52	3021.15	4266.58	3292.75	3865.77	4816.28	2869.16	3747.25	4256.43	4696.74	3808.69	4516.77	4086.2	3152.81	2240.72
TNFRSF1A	7656.56	1.557	0.081027	19.2158	2.73018e-82	1.08315e-81	22831.9	4952.34	5110.75	2588.62	3014.34	5035.53	3317.55	19608.4	3761.25	8139.59	4348.62	21281.4	4876.09	5667.73	10815.4	4109.66	4223.03	30655.2	3132.79	14845.9	8097.9	3466.12	2485.32	4121.59	6131.9	3419.43	11600.2	11467.4	3311.85	12848.2	6271.54	3620.97	15789.5	4428.19	1355.04	10493.6	3102.18	17506.7	3849.33	19718.7	2409.4	3371.69	1549.28
BCL3	3122.97	2.55841	0.0772315	33.1265	1.23548e-240	1.55074e-239	5263.17	1098.46	6636.05	3858.64	5977.22	6360.44	1750.93	4464.54	2737.59	1677.08	4483.16	4631.45	4239.49	2200.17	2180.28	5035.87	10526.3	5912.28	1838.94	3644.3	5059.78	4364.03	1691.12	5814.55	4824.19	3832.09	2837.41	3195.4	4940.84	5272.21	7411.95	7029.77	3059.77	3223.06	1201.43	3828.17	3094.82	4530.25	1696.05	4576.68	3056.7	3822.95	1389.9
FCGR2B	654.841	1.49967	0.10497	14.2867	2.65024e-46	7.18576e-46	417.909	1270.75	399.449	444.16	165.09	841.437	710.904	2137.21	918.008	1682.72	523.757	839.057	344.683	866.07	774.575	1063.14	1045.72	655.195	648.603	533.656	263.742	380.754	456.867	563.209	412.06	267.116	1825.55	498.776	447.647	487.887	931.372	473.575	850.611	1117.79	161.15	548.297	308.011	410.349	1486.58	638.318	574.543	620.667	303.528
IL4R	8468.66	3.31833	0.0802002	41.3756	0	0	21797.5	3240.28	6984.88	2359.6	5749.98	4533.5	3574.27	20240.3	3802.34	6395.62	4530.01	19618	5381.32	1155.85	10654.7	4526.41	10664.5	28390.8	6153.33	25375.7	22318.5	6282.87	3859.47	11510.8	16178.6	2901.46	16616.7	13872.4	2541	21564.5	19933.9	11068	20925.6	5595.99	4739.88	16490.2	3227.28	16806.7	3996.27	27937.3	3357.77	7401.53	3986.89
EDN1	22.6502	1.8036	0.130229	13.8494	1.28214e-43	3.3636e-43	11.3787	33.9464	34.1994	6.94	16.509	17.4617	72.4069	10.0654	14.0871	21.7593	6.00638	15.7092	6.73648	5.46761	5.73759	28.9173	13.0715	3.10519	18.8196	11.1333	364.485	13.3892	30.5464	29.1602	25.4781	17.979	15.2447	11.0186	61.2961	12.2693	7.27634	16.411	15.2076	26.765	81.6039	9.90898	5.25615	19.9312	28.9188	25.8219	74.4314	13.4928	4.6877
ADCYAP1R1	2.6952	2.80907	0.231457	12.1365	6.76992e-34	1.53059e-33	0	0.640499	2.73595	6.94	0.971116	0	0	0	0	5.6413	0	0.924072	2.24549	2.18705	1.91253	1.70102	0	0.776298	3.36064	0.742219	2.26388	2.51047	0.442701	2.49945	0	4.28071	1.90558	0.734574	1.85746	2.88691	2.64594	2.34443	1.01384	12.6781	0	2.47725	1.05123	0	0	1.03288	0	1.4992	2.34385
BPIFB2	3.89801	5.17812	0.470439	11.007	3.53576e-28	7.39666e-28	2.06886	0	2.73595	0	0	0	13.1649	0	1.17392	1.6118	1.20128	0.924072	0	0	1.91253	0	0.933679	0.776298	2.68851	2.22666	1.13194	0.836823	0	0	0.489964	0	0	0.734574	1.85746	0	3.30743	1.17221	0	0.704341	2.74299	0	1.05123	0	2.34477	1.03288	2.50892	1.4992	2.34385
NOX4	1.081	2.99149	0.297009	10.0721	7.34252e-24	1.41599e-23	1.03443	1.281	0	0	0	0	0	0	0	0.8059	0	0	0	1.09352	1.91253	0	0.933679	0.776298	0	0	0	0	0	1.6663	2.93978	0	0.952791	0.734574	7.42983	0	0	0	1.01384	0	1.37149	0	0	0	0.78159	0	1.67261	1.4992	1.17192
SH3BP2	7746.44	1.03908	0.0513593	20.2315	5.16557e-91	2.26538e-90	11141.8	8018.41	7128.52	6195.69	6176.3	10242.4	8326.79	11854.7	7335.85	5334.25	9094.86	10564.9	10830	7912.73	9709.92	12955.8	7232.28	14927.4	6590.21	14467.3	16185.6	6369.9	6207.55	16251.4	8273.04	5796.93	11928.9	9344.51	8044.65	7212.93	8588.73	5813.01	11194.8	11349	3532.97	6833.9	5702.93	10772.2	7783.07	12269.5	7562.73	6585.97	4324.4
ICAM1	1255.87	1.4064	0.083109	16.9223	3.0793e-64	1.03306e-63	989.948	747.462	1030.09	1292.58	1418.8	2715.3	1941.82	1187.71	1291.32	1091.19	2211.55	1131.06	545.655	2062.38	646.435	2078.65	1914.04	735.154	1962.61	810.503	7610.04	1553.98	963.76	1771.28	2306.75	1694.3	1083.32	1082.03	1183.2	746.265	2235.82	3079.41	975.313	1179.77	471.794	632.523	907.212	776.146	1202.87	1579.27	1023.64	1064.43	466.426
THPO	1.10048	1.12259	0.33572	3.34384	0.000826277	0.00102914	0	0	0	0	0.971116	2.18272	0	0	0	0	0	0	0	1.09352	0	5.95357	0.933679	0	0	0.742219	1.13194	0	0.442701	0.83315	0	0	0	0	0	0	0	0	0	0.704341	0	0	0	0	0	0	0	0	0
FLT3LG	392.262	1.96131	0.0992687	19.7576	6.89834e-87	2.8862e-86	198.61	997.257	369.353	1375.86	1537.28	1042.25	480.518	156.572	993.139	894.549	882.938	149.7	345.806	412.258	139.615	694.867	960.755	322.94	1409.45	132.115	206.013	1429.29	1504.74	271.607	737.886	1133.53	393.503	206.415	2513.14	143.624	428.643	392.692	279.819	861.409	957.302	153.589	1295.12	275.52	698.741	56.8083	1449.32	884.526	788.705
APOH	87.7301	14.8022	0.390749	37.8817	0	0	2.06886	1.281	1775.63	8.675	18.4512	39.2889	39.4947	11.1837	9.39139	0	31.2332	3.69629	101.047	168.402	5.73759	503.502	307.18	0.776298	4.03277	0	0	0	14.1664	64.9857	0.979928	22.2597	0	0	26.0044	10.8259	6.61486	93.7771	8.11071	138.755	37.0303	7.43174	87.2522	3.51728	256.361	0	72.7587	335.82	63.2839
PGC	36.0472	4.3325	0.23237	18.6448	1.39133e-77	5.27544e-77	58.9624	19.8555	172.365	3.47	61.1803	87.3087	368.617	39.143	43.4352	13.7003	81.6868	30.4944	4.49098	60.1437	166.39	0	1.86736	0	12.0983	93.5196	23.7708	0	0.442701	0	0	0.856141	28.5837	0.734574	98.4453	32.4777	6.61486	26.9609	40.5535	23.2433	95.3188	54.4994	38.8955	1.17243	67.9983	0	73.595	49.4735	0
OSM	1621.01	2.91111	0.1333	21.8388	9.94064e-106	4.88972e-105	999.257	105.042	603.277	2182.63	2396.71	5507	1704.85	1665.26	2718.81	143.45	7724.21	591.406	462.571	1282.7	418.844	6917.2	8386.3	1223.45	1715.94	859.49	2232.19	6274.5	1905.39	4486.51	5752.67	2457.13	375.4	342.311	1549.12	1204.56	4228.88	1927.12	490.698	8866.24	121.377	1253.49	1240.45	715.18	6882.68	1183.68	4348.8	3319.22	1181.3
HMOX1	3098.46	3.18695	0.125517	25.3905	3.20762e-142	2.07569e-141	9664.66	1163.79	3045.11	3062.28	1882.99	7806.49	1994.48	2048.86	4142.78	1239.47	7032.27	1880.49	19312.4	31946.2	2995.02	7308.43	7030.6	1919.78	5713.76	1239.51	2846.83	4406.71	3694.34	3532.56	4706.1	5569.2	1149.07	2931.68	7546.85	6144.06	9461.23	5168.29	1974.96	6263	380.589	2544.96	2172.89	2398.78	3267.05	2334.3	4312	6567.98	989.104
GRAP2	796.598	1.76479	0.0929366	18.9892	2.09663e-80	8.22828e-80	1023.05	1282.28	563.606	964.661	1576.12	1120.83	1224.33	2158.46	1575.41	1285.41	987.449	1988.6	294.16	611.279	900.802	815.639	1075.6	940.097	1058.6	459.434	106.402	1032.64	1406.46	483.227	811.38	986.275	503.074	996.817	1303.94	543.46	556.971	539.219	705.632	1199.49	1490.81	740.697	1783.94	1785.6	848.806	524.702	1085.53	948.991	1054.73
CSF2RB	5390.5	1.46008	0.113481	12.8663	6.96494e-38	1.66518e-37	11039.4	7903.12	2752.37	504.885	1364.42	2118.33	822.805	16073.3	2366.63	10342.1	1401.89	23595.3	671.402	1219.28	5385.69	919.401	3663.76	22717.6	2714.72	11573.4	19649.4	2496.24	1120.03	1378.86	5426.35	934.907	11681.2	7293.58	839.571	13247.3	8157.44	6373.33	13708.1	2589.16	270.87	10794.2	630.739	9517.75	1868.78	25486.2	653.992	2563.63	1089.89
IL2RB	2510.36	2.56618	0.140576	18.2548	1.89426e-74	6.92974e-74	665.137	2446.07	3166.86	8987.31	12549.7	10524	4541.89	995.352	7192.63	1090.38	11687.2	401.971	1623.49	3509.11	263.929	2349.11	6586.17	766.982	7107.08	594.518	809.338	17040.2	16145.8	6177.81	9788.99	9819.09	478.301	355.534	5241.75	499.435	2658.51	5631.32	772.545	4861.36	3428.73	1459.1	9466.33	468.97	6999.14	152.866	7188.06	5562.02	7720.64
GZMB	1734.15	4.7122	0.149843	31.4476	4.5246e-217	5.02886e-216	441.701	1245.13	2521.18	9554.65	5253.74	3807.75	8070.08	515.57	6978.98	269.171	7231.68	202.372	2114.13	6964.65	72.6762	3879.18	3664.69	258.507	6738.75	559.633	56.597	5386.63	7916.38	8095.72	2134.28	6492.98	195.322	190.989	5338.33	424.375	883.745	6961.78	174.38	2878.64	1693.79	404.617	6699.49	416.211	3783.68	58.874	7579.45	3061.36	4802.55
MMP9	17226.8	7.93935	0.159944	49.6383	0	0	28036.1	1101.66	35557.8	24454.8	25239.3	9570.12	2869.95	61311.4	6903.84	9269.46	6231.02	23535.2	17062.4	12132.6	32514.9	15833.9	15664.3	40975.3	2063.43	59648.4	28651.7	10284.6	1113.39	30142.5	37604.7	13510.8	11157.2	57675.1	8364.13	57322.4	49703.4	20679	44115.2	2785.67	2204.68	34250.4	9711.27	28584.9	1710.12	78448.1	13851.8	12660.7	38453.2
HNF4A	5.59257	2.21303	0.309602	7.14798	8.80664e-13	1.39375e-12	1.03443	1.281	25.9915	0	2.91335	2.18272	6.58244	6.71024	1.17392	0	12.0128	0	6.73648	2.18705	3.82506	22.1133	5.60207	0	0.672128	0	0	0	0	4.9989	0	7.70527	0.952791	0.734574	0	0.721726	1.32297	4.68886	0	4.22605	16.4579	0.825749	3.15369	0	0.78159	0	10.0357	2.99839	10.5473
BMP7	2.02146	3.96311	0.232835	17.0211	5.72413e-65	1.93372e-64	1.03443	0.640499	1.36797	1.735	0	0	13.1649	1.11837	1.17392	1.6118	0	1.84814	2.24549	2.18705	1.91253	0	0.933679	0	0	3.7111	4.52776	0	0	0.83315	0	0.856141	0.952791	0.734574	39.0066	0	2.64594	1.17221	0	4.93039	2.05724	0.825749	3.15369	2.34485	2.34477	2.06575	1.67261	1.4992	1.17192
HCK	15100.3	3.5102	0.102542	34.2318	8.14482e-257	1.11876e-255	42945.3	7521.38	8079.26	6558.3	5341.14	12571.4	7523.73	45698.9	5262.7	12168.3	8478.61	29557.4	10275.4	7702.77	22183.4	12082.3	10580.4	49952.4	7990.93	42104.6	14937.1	5997.51	3066.59	17942.7	18284	5836.32	26532.4	20293.3	9658.78	43007.7	21750.3	14033.7	29798.7	7002.56	1071.82	21988	5719.75	41097	2941.12	47516.5	3768.4	8175.12	3365.77
BPI	2236.22	2.84821	0.184861	15.4073	1.46216e-53	4.36252e-53	105.512	140.269	5493.79	16104.3	15687.4	9571.21	566.09	548.003	820.573	2320.19	1137.61	107.192	6150.4	1819.62	1547.24	9165.09	9399.34	440.937	844.864	458.691	302.228	4909.64	438.717	10213.6	406.67	17665.6	610.739	3862.39	1759.01	1054.44	1320.33	2773.46	3413.59	1498.84	262.641	380.67	8109.2	819.526	237.603	463.762	5622.49	8169.12	17192.1
WFDC2	37.6747	4.1057	0.281905	14.5641	4.75116e-48	1.32523e-47	0	0.640499	2.73595	5.205	2.91335	0	13.1649	2.23675	1.17392	1.6118	3.60383	0.924072	2.24549	8.74818	1.91253	3.40204	2.80104	0.776298	4.03277	1.48444	5.6597	2.51047	1.7708	3.3326	2.93978	0.856141	0.952791	2.20372	1.85746	0.721726	1.32297	1.17221	0	2.11302	4.11448	1.6515	8.40985	5.86213	3.90795	0	3.34523	0	3.51577
TLR8	3242.4	2.32257	0.16811	13.8158	2.04742e-43	5.3233e-43	7225.48	1897.16	1075.23	220.345	107.794	577.329	1369.15	12542.5	328.699	2819.04	315.936	11928.8	507.481	439.596	7885.36	420.152	469.64	10150.1	1192.35	10984.1	4498.33	284.52	145.649	736.504	3718.34	238.007	6364.64	4666.75	137.452	8644.12	2249.05	690.434	6012.06	378.935	75.4321	7222	244.937	6984.14	379.071	15699.7	72.7587	517.223	114.849
CD40LG	122.634	1.43168	0.1159	12.3527	4.71254e-35	1.08739e-34	42.4115	390.064	124.486	307.095	442.829	135.328	111.902	59.2737	386.221	311.883	265.482	56.3684	142.589	173.87	34.4255	98.6591	188.603	119.55	307.162	37.8532	23.7708	404.186	543.194	69.1514	236.653	416.085	121.957	45.5436	417.928	40.4167	109.807	181.693	93.2732	273.989	339.445	69.3629	606.56	99.6562	321.233	20.6575	238.348	278.851	410.174
FGF9	5.06036	1.51263	0.202841	7.45722	8.83702e-14	1.42016e-13	0	7.04549	1.36797	6.94	29.1335	10.9136	19.7473	0	4.69569	4.8354	3.60383	2.77222	2.24549	2.18705	0	0	9.33679	2.32889	12.7704	1.48444	3.39582	29.2888	57.1084	2.49945	7.34946	11.1298	2.85837	0	9.28729	3.60863	3.30743	9.37771	0	28.1736	62.4029	4.12874	6.30739	0	25.0109	0	18.3988	17.9904	23.4385
FLT1	73.5376	1.46222	0.133603	10.9445	7.05949e-28	1.46837e-27	4.13771	10.248	414.496	121.45	45.6424	121.141	118.484	25.7226	51.6526	82.2018	94.9008	17.5574	56.1373	186.992	22.9504	278.117	210.078	30.2756	71.9177	10.3911	41.8818	148.118	98.2796	114.142	78.3942	97.6001	14.2919	19.8335	102.16	62.0685	162.064	153.56	25.346	336.675	130.978	23.121	73.5862	8.20698	99.2619	10.3288	96.1753	140.924	59.7681
MAPK3	2882.68	2.01776	0.063022	32.0168	6.37395e-225	7.42438e-224	4716.99	1158.66	3764.67	3712.9	2827.89	3184.58	2402.59	5728.3	2838.55	2089.7	3326.33	5564.76	5567.7	992.919	3245.56	4301.03	3792.6	5840.09	1333.5	4881.58	2602.33	1991.64	1146.6	5547.11	2306.75	2737.94	4207.52	4107	3111.24	5573.17	2615.51	2768.77	3659.96	3047.68	1393.44	2942.97	2124.54	4414.18	1321.67	6259.24	2174.4	2924.93	1420.37
CCL17	0.855638	2.18206	0.415313	5.25402	1.48814e-07	2.09751e-07	0	0	1.36797	0	0	0	6.58244	0	0	0	1.20128	0	1.12275	0	0	0	0	0	2.01638	0	0	0	1.3281	1.6663	0	0.856141	0	0	1.85746	75.0595	1.98446	0	0	0	0	0	0	0	1.56318	0	0.836307	0	0
IL21R	295.663	1.78347	0.106644	16.7236	8.82957e-63	2.92844e-62	113.787	538.66	268.123	924.756	2521.99	1143.74	362.034	182.295	980.226	448.081	727.974	120.129	230.163	506.301	105.189	276.416	619.029	170.009	553.161	115.786	155.076	1976.58	1702.63	382.416	573.258	1083.88	241.056	90.3526	1209.21	133.519	289.069	395.036	126.73	805.766	881.184	169.278	1042.82	199.312	723.752	87.7946	1163.3	960.985	897.694
AQP9	21763.4	6.35714	0.150973	42.1078	0	0	61194.7	10379.3	20834.3	6487.17	3744.62	8879.29	18404.5	89685.7	10571.2	18455.1	12167.7	68702	11919.1	5572.59	36334.3	12528	14240.5	81407.2	8405.63	73947.3	41676.9	6948.98	3480.07	20783.8	15966	7717.26	42563.1	31464.7	3283.99	49560.2	18055.2	15177.8	46562.6	13202.2	1429.78	37527	4890.33	49087.1	8776.47	77464.8	3414.64	13136	1897.35
CSK	5700.19	1.21984	0.0572356	21.3126	8.67375e-101	4.15427e-100	10633.9	5329.59	2947.99	4736.55	4707	6923.58	4824.93	11012.6	4139.25	6401.27	5211.14	9278.61	4987.24	5918.14	6720.63	4109.66	3747.79	12576.8	5110.86	9634.01	9052.13	4537.25	4832.52	4960.57	6718.88	4221.63	8764.72	8056.8	6064.6	8309.24	5349.43	3223.59	8233.38	4611.32	3573.43	6168.34	5058.52	10646.8	3297.53	10636.6	4374.72	3295.23	2889.97
PDGFRL	4.06371	1.57163	0.221894	7.08279	1.41282e-12	2.22627e-12	1.03443	0.640499	4.10392	1.735	1.94223	1.09136	6.58244	1.11837	0	1.6118	1.20128	0	0	0	3.82506	1.70102	2.80104	0.776298	2.01638	1.48444	0	0	0.442701	0	0.489964	0.856141	1.90558	0	31.5768	1.44345	0.661486	1.17221	0	0.704341	1.37149	0.825749	1.05123	1.17243	6.25272	0	5.01784	0	1.17192
NFKBIB	549.642	1.14476	0.044546	25.6983	1.2215e-145	8.23378e-145	769.614	450.911	447.328	1037.53	1005.1	1014.96	651.662	714.64	721.963	495.629	981.443	565.532	520.954	1198.5	556.546	643.836	643.305	649.761	735.308	534.398	650.866	830.965	989.88	798.158	639.893	970.864	612.645	563.418	926.872	549.956	533.157	641.201	608.303	625.455	628.83	497.926	824.165	649.524	414.243	711.652	690.79	562.199	652.762
RELB	653.495	1.74861	0.0704913	24.8061	7.70288e-136	4.75229e-135	740.65	806.388	596.437	938.636	941.982	1173.21	388.364	443.994	428.482	803.483	833.686	726.321	803.886	1115.39	369.118	795.227	1246.46	621.038	682.882	278.332	1719.42	807.534	628.635	1278.05	609.515	959.735	791.769	765.426	1069.9	425.097	957.831	1936.5	623.511	644.472	364.817	257.634	701.171	981.32	465.046	481.321	659.847	803.569	341.03
FCGRT	7014.25	2.54413	0.0927359	27.4342	1.07345e-165	8.4029e-165	17893.5	5813.81	4065.62	5180.71	4116.56	6660.56	4601.13	11906.2	4193.25	8355.57	5184.71	16302.5	14431.8	5993.6	13435.5	8534.02	4829.92	15748	3501.79	16271.7	11096.4	3449.38	1946.11	8874.71	3904.52	3845.79	12775	15319.5	6151.9	7764.33	5631.89	2867.24	12409.4	5266.36	921.644	7591.11	3935.81	14658.8	2594.1	14511.9	3611.18	5891.84	2069.62
RETN	1214.25	3.57298	0.178371	20.0312	2.94577e-89	1.26895e-88	935.123	456.035	596.437	1717.65	908.964	1161.21	421.276	1317.44	143.219	1356.33	110.517	152.472	1356.28	367.424	1665.81	976.385	1448.14	1012.29	563.915	3085.41	107.534	477.826	297.938	3350.93	1086.25	914.359	484.018	1439.76	845.143	8527.2	3252.52	1617.66	2731.28	258.493	194.066	2111.44	764.245	1216.98	46.1138	1676.36	858.888	1314.8	7911.66
EBI3	22.7862	1.35489	0.15741	8.60741	7.47308e-18	1.30309e-17	11.3787	12.1695	42.4072	19.085	7.76893	37.1062	6.58244	4.47349	14.0871	15.3121	19.2204	2.77222	53.8918	5.46761	5.73759	96.9581	13.0715	5.43408	163.327	13.3599	5.6597	15.0628	11.5102	30.8265	27.928	11.986	4.76395	12.4878	16.7171	44.747	27.7824	31.6498	11.1522	7.04341	18.5152	32.2042	21.0246	19.9312	9.37908	7.23014	22.5803	5.99679	16.4069
TGFB1	9729.15	1.17851	0.058707	20.0744	1.23592e-89	5.35565e-89	11919.7	5711.33	12697.5	25362.2	24958.6	18006.3	6055.85	16172.8	12267.5	7115.29	13596	7853.69	13348.3	14847.9	8466.77	19688.5	12567.3	15142.5	6539.8	8796.04	13105.6	18076.2	12911.4	18026.9	11679.3	25850.3	7392.7	9730.9	22566.3	8747.32	9865.4	9799.71	9542.25	12513.3	5501.75	6666.27	19195.5	11119.3	7674.43	14397.3	14574.3	10329.5	8312.46
CD79A	1012.66	1.75615	0.0984191	17.8436	3.24115e-71	1.1482e-70	252.4	949.86	657.996	2597.3	1438.22	615.526	283.045	1658.55	889.834	1522.35	1680.59	1218.85	857.778	1877.58	766.925	1167.75	1209.11	1429.94	1314.01	629.402	589.741	3278.67	1193.52	459.066	1663.92	1446.02	1038.54	940.254	2392.41	989.487	559.617	689.262	1567.39	1765.78	490.309	1085.03	3056.98	433.797	1580.37	489.584	3264.11	1064.43	1550.46
FGF21	1.70514	4.01259	0.736207	5.45035	5.02698e-08	7.18281e-08	1.03443	0	25.9915	0	0	0	0	0	0	0	0	0	2.24549	1.09352	1.91253	8.5051	1.86736	0	0	0	0	0	0.442701	1.6663	0.489964	0	0	0	0	0	0	0	0	0	0	0	2.10246	0	0	0	0	0	1.17192
HAMP	74.0547	3.48496	0.262475	13.2773	3.13468e-40	7.82864e-40	6.20657	1.9215	86.1824	12.145	4.85558	31.6494	19.7473	1.11837	2.34785	1.6118	8.40894	0	10.1047	28.4316	1.91253	62.9377	23.342	0.776298	2.68851	0.742219	23.7708	7.53141	4.42701	174.128	8.81935	9.41756	0.952791	0.734574	20.432	24.5387	44.981	46.8886	0	9.15643	8.91471	0.825749	6.30739	1.17243	0	2.06575	6.69046	20.9887	7.03155
NAMPT	40056	4.46099	0.0940803	47.4168	0	0	89998.3	15884.4	58766.8	8739.2	10340.4	22740.6	65890.3	147125	37150	30143.1	23736	105280	13892.9	5956.42	52292.4	30313	54319.6	97862.4	23695.9	99100.4	131845	20081.2	19386.8	68126.7	34994.2	21075.6	60444.1	40497.8	5340.19	70356.8	49928.3	58603.7	61593.7	69236	5762.33	55088.2	9558.84	75650.8	56129.1	154255	16938.6	61870.3	13398.6
PTN	3.17134	2.1765	0.199961	10.8846	1.36467e-27	2.82639e-27	0	1.281	2.73595	13.88	3.88446	1.09136	13.1649	3.35512	0	3.2236	1.20128	1.84814	5.61373	3.28057	7.65012	5.95357	0	0.776298	3.36064	4.45332	1.13194	0.836823	0	2.49945	0.489964	0.856141	2.85837	0	3.71492	2.16518	1.32297	4.68886	0	11.9738	1.37149	3.30299	3.15369	1.17243	0	2.06575	2.50892	2.99839	1.17192
VIPR2	14.503	1.40481	0.180754	7.77195	7.72877e-15	1.26156e-14	4.13771	14.7315	2.73595	62.46	49.5269	15.279	6.58244	4.47349	31.6959	2.4177	90.0957	0	21.3322	17.4964	3.82506	10.2061	23.342	8.53927	9.40979	0	0	28.452	45.5982	114.975	26.4581	31.6772	1.90558	1.46915	29.7193	8.66072	13.2297	23.4443	0	29.5823	34.9731	5.78024	17.8709	2.34485	60.964	1.03288	28.4345	19.4896	39.8454
GHRHR	0.302898	1.21404	0.441614	2.7491	0.00597592	0.00712024	0	0	1.36797	0	0	0	6.58244	0	0	0	0	0	0	0	0	0	0.933679	0	2.01638	0	0	0	0.442701	0	0.489964	0	0	0	0	0	0.661486	0	0	0.704341	0.685747	0	0	0	0	0	0	0	0
FGF8	1.83117	2.05887	0.191411	10.7563	5.53388e-27	1.14126e-26	4.13771	1.9215	0	0	0	0	6.58244	3.35512	1.17392	1.6118	2.40255	1.84814	0	1.09352	3.82506	0	1.86736	6.21038	0	2.96888	2.26388	0	0.442701	0	0	0.856141	4.76395	0.734574	1.85746	1.44345	0	0	7.09687	0	0.685747	0	0	2.34485	0	1.03288	0.836307	1.4992	1.17192
CSF3	56.2279	5.33873	0.335471	15.9141	5.056e-57	1.57973e-56	0	0.640499	2.73595	3.47	0.971116	2.18272	0	1.11837	1.17392	0	6.00638	0	0	5.46761	0	3.40204	0.933679	0	34.2785	1.48444	0	0	2.65621	44.1569	19.1086	0	0	0	66.8685	2.88691	7.93783	14.0666	1.01384	0.704341	12.3434	1.6515	2.10246	0	8.59749	0	42.6517	0	10.5473
CCL7	1.6479	2.92464	0.568813	5.14166	2.72322e-07	3.81618e-07	0	1.281	0	0	0	0	0	0	0	1.6118	0	0	0	0	0	2.55153	0.933679	0	1.34426	0	113.194	1.67365	4.86971	0.83315	0.489964	0	0	0	0	8.66072	9.2608	69.1606	0	0	0	0	0	0	0	0	8.36307	0	0
CCL2	27.9641	1.83317	0.221436	8.27852	1.2471e-16	2.11877e-16	1.03443	16.653	19.1516	5.205	4.85558	5.45679	13.1649	1.11837	8.21746	0.8059	6.00638	0.924072	1.12275	21.8705	9.56265	3.40204	8.40311	3.10519	219.114	6.67997	32.8263	3.34729	5.31241	14.1635	10.2892	11.1298	4.76395	0	65.011	29.5908	43.658	216.86	1.01384	2.81736	5.48597	3.30299	6.30739	7.03455	18.7582	1.03288	175.625	8.99518	8.20347
VTN	44.9094	1.22126	0.195197	6.25656	3.93568e-10	5.84729e-10	9.30985	5.12399	73.8706	10.41	17.4801	15.279	72.4069	5.59186	5.86962	0.8059	27.6294	5.54443	47.1553	65.6114	9.56265	172.653	32.6788	4.65779	4.70489	1.48444	5.6597	4.18412	4.86971	69.9846	2.44982	17.979	3.81116	3.67287	9.28729	13.7128	7.93783	50.4052	8.11071	8.45209	15.0864	11.5605	16.8197	3.51728	5.47113	5.16439	30.9434	19.4896	53.9085
PF4V1	23.1963	4.95255	0.194862	25.4157	1.69104e-142	1.10411e-141	46.5493	19.8555	5.4719	10.41	3.88446	8.73087	0	142.033	2.34785	34.6537	21.623	60.9887	1.12275	2.18705	21.0378	32.3194	27.0767	79.1824	2.68851	11.1333	1.13194	5.85776	3.09891	10.8309	5.3896	17.979	5.71675	53.6239	14.8597	44.747	6.61486	24.6165	19.2629	100.721	0	16.515	32.5882	340.003	12.5054	11.3617	9.19938	25.4863	0
IL10RA	3371.83	1.14519	0.0761142	15.0457	3.68552e-51	1.07108e-50	5329.37	6922.51	3403.52	3129.94	6636.6	5102.1	4021.87	2852.97	8946.47	5220.62	4926.43	4954.87	5529.53	2868.31	3913.04	2884.08	3514.37	3803.86	5340.05	3362.25	8171.48	7051.91	8596.37	2215.35	5693.87	3392.03	3108	4054.11	5022.57	2484.18	6196.8	3951.53	3074.97	4796.56	4236.54	4483.82	5286.64	3716.59	6215.2	3567.56	4160.63	5539.53	4251.74
CALCA	2.22313	1.24197	0.336936	3.68608	0.000227738	0.000291377	0	0	1.36797	0	0	0	0	0	0	0	0	0	0	0	0	0	0	0.776298	0	0	0	2.51047	0.442701	2.49945	0.489964	0	0	0.734574	0	5.77381	0.661486	1.17221	0	0	4.80023	0	0	0	0.78159	1.03288	1.67261	0	0
IFNG	90.681	4.04297	0.250536	16.1373	1.39505e-58	4.37757e-58	1.03443	32.0249	108.07	105.835	76.7181	134.237	401.529	0	538.831	4.8354	99.706	0.924072	14.5957	95.1365	0	100.36	30.8114	0.776298	177.442	2.22666	0	30.9625	3206.04	49.1558	60.7555	98.4563	0.952791	0	53.8663	2.16518	7.93783	71.5051	3.04152	344.423	800.266	1.6515	104.072	2.34485	1179.42	1.03288	242.529	152.918	649.246
PTPN6	10893.5	1.23585	0.0697632	17.7149	3.21723e-70	1.13421e-69	21778.8	8090.14	9768.71	9594.56	7154.21	15147	5950.53	21677.4	5415.31	10487.2	9946.57	19944.2	10401.1	11706.2	14451.1	9942.46	8760.71	26720.2	7798.03	17279.6	13647.8	6780.78	6953.06	10716	10187.8	6977.55	14997.9	15222.6	10154.7	16329.1	11033.6	7390.81	17842.5	6674.34	1951.64	9015.52	6993.84	21662.9	4780.98	25784.7	5595.73	7209.64	4293.93
PPARD	605.565	1.25654	0.0621274	20.2251	5.88117e-91	2.57147e-90	695.136	659.714	973.998	673.18	1103.19	916.741	362.034	460.77	747.789	692.268	1001.86	817.804	1429.26	1439.08	459.007	949.169	1067.19	628.801	553.161	617.526	944.039	1492.06	937.198	741.503	857.927	1021.38	695.537	585.455	1014.17	708.735	1165.54	1214.41	506.919	1131.88	1693.79	505.358	729.554	540.488	977.769	677.568	929.137	1053.94	547.289
IL17A	0.435953	1.8745	0.404402	4.63524	3.56517e-06	4.82424e-06	0	0	0	1.735	0	1.09136	0	0	0	0	1.20128	0	0	0	0	0	0	0	0.672128	0	0	0	3.98431	0	0.489964	0	0	0	0	0	0	4.68886	0	0.704341	0	0	0	0	4.68954	0	1.67261	0	2.34385
NR2E1	8.75213	4.07696	0.224046	18.197	5.45532e-74	1.97586e-73	19.6541	0	0	0	0	0	6.58244	44.7349	1.17392	2.4177	0	24.0259	1.12275	6.56114	26.7754	0.85051	0	38.0386	2.68851	19.2977	0	0	0	1.6663	2.93978	0	8.57512	24.2409	0	32.4777	4.6304	2.34443	9.12455	1.40868	0	56.9767	1.05123	14.0691	0	20.6575	0	0	1.17192
VEGFA	2566.27	2.20714	0.166831	13.2298	5.90186e-40	1.46141e-39	189.3	323.452	4046.47	3973.15	3242.56	10220.6	7813.36	155.454	7078.76	406.98	5129.45	223.625	1114.89	3370.24	267.754	11611.2	9407.75	317.506	5044.99	176.648	975.733	7010.9	5302.67	3896.64	2359.67	5719.03	290.601	254.163	3815.22	313.229	3669.26	5286.69	422.771	14204.4	3247.01	386.45	2881.42	168.829	17520.1	243.759	14995	6038.76	3238.03
ITK	982.851	1.77979	0.116979	15.2146	2.82885e-52	8.30405e-52	398.255	1733.19	1756.48	841.475	2906.55	1350.01	1217.75	587.146	4390.47	1688.36	1207.28	637.61	352.542	284.316	196.991	393.786	2623.64	936.991	2791.35	431.229	504.846	3329.72	4522.19	549.879	2119.09	1241.41	587.872	170.421	720.694	844.42	1629.24	1695.02	685.355	2923.72	11617.9	855.476	2081.44	515.867	4245.6	330.521	2705.45	3945.88	4891.61
IL4	1.10466	1.4962	0.309999	4.82646	1.38978e-06	1.91622e-06	0	1.9215	4.10392	1.735	3.88446	10.9136	6.58244	0	2.34785	0	4.80511	0	1.12275	0	0	2.55153	6.53575	0	3.36064	0	0	6.69458	7.96862	4.16575	0.979928	2.56842	0.952791	0	3.71492	0	1.98446	2.34443	0	5.63473	0.685747	0	4.20492	0	2.34477	0	4.18154	13.4928	0
FGF1	5.25607	4.78344	0.22438	21.3184	7.65758e-101	3.67968e-100	2.06886	0.640499	0	10.41	0.971116	0	13.1649	4.47349	4.69569	8.8649	1.20128	0	5.61373	1.09352	5.73759	8.5051	1.86736	1.5526	0.672128	1.48444	6.79164	9.20505	2.21351	5.83205	2.93978	1.71228	1.90558	1.46915	16.7171	3.60863	1.32297	2.34443	1.01384	8.45209	2.05724	0.825749	1.05123	2.34485	3.12636	3.09863	4.18154	1.4992	1.17192
KNG1	19.4164	1.49865	0.26924	5.56622	2.60323e-08	3.75277e-08	4.13771	0	176.469	0	10.6823	13.0963	0	1.11837	1.17392	0	8.40894	0	17.9639	27.3381	9.56265	97.8086	41.0819	0.776298	3.36064	0	0	0	2.65621	12.4972	0	3.42457	0	0.734574	5.57237	2.16518	1.98446	24.6165	3.04152	17.6085	6.85747	2.47725	21.0246	0	26.5741	0	10.0357	56.9695	14.0631
HRG	54.9207	9.92404	0.400499	24.7792	1.50209e-135	9.22805e-135	0	0.640499	1407.65	5.205	55.3536	45.8371	0	1.11837	8.21746	0	49.2523	0.924072	114.52	162.935	0	356.364	446.298	0	0	0.742219	0	1.67365	11.0675	5.83205	0	14.5544	0	0	11.1447	4.33036	9.2608	55.0941	0	47.8952	14.4007	3.30299	300.652	2.34485	97.6987	0	35.9612	130.43	0
CCL20	28.461	4.96253	0.293083	16.9322	2.60622e-64	8.76363e-64	0	0	4.10392	8.675	5.82669	9.82223	6.58244	2.23675	7.04354	1.6118	7.20766	0.924072	35.9279	22.964	0	22.1133	7.46943	0.776298	9.40979	0	5.6597	17.5733	21.2497	8.3315	2.44982	45.3755	0	0.734574	1.85746	6.49554	1.32297	69.1606	2.02768	14.0868	45.945	2.47725	8.40985	1.17243	41.4243	2.06575	33.4523	0	14.0631
ZAP70	2726.25	2.39209	0.121809	19.638	7.32024e-86	3.01934e-85	1083.05	4963.87	3225.68	5899	11515.5	8125.16	8247.8	1014.36	12043.3	2641.74	8881.04	705.991	2889.95	3887.47	541.246	3083.1	5391.06	1484.28	7818.19	1215.01	886.31	9183.3	21112	4384.03	5581.67	5697.62	1254.83	709.598	6424.95	1176.41	2706.14	2475.72	1198.36	7937.22	8468.97	1025.58	9784.86	1043.46	10884.4	387.329	10554.2	6404.57	8613.64
GCG	0.38434	1.76121	0.392986	4.4816	7.40869e-06	9.94198e-06	1.03443	0	0	0	0	1.09136	0	0	0	0	0	0	0	0	3.82506	0	0	0	0	0	0	0	0	0	0	0	0	0	0	0	0	0	0	0	0	0.825749	1.05123	0	0	0	0	0	0
REG1A	26.7597	6.22697	0.301311	20.6663	6.97159e-95	3.17207e-94	0	3.20249	72.5027	0	11.6534	0	0	11.1837	8.21746	12.0885	0	12.937	5.61373	10.9352	172.128	5.95357	11.2041	13.1971	0	8.90663	31.6943	0	13.281	8.3315	6.36953	8.56141	20.0086	15.426	24.147	10.8259	0.661486	15.2388	17.2353	1.40868	17.8294	52.0222	16.8197	17.5864	10.9423	0	9.19938	26.9855	49.2208
GNLY	6645.36	4.53334	0.152328	29.7603	1.27445e-194	1.23707e-193	1550.61	5809.97	5727.71	28084.5	26176.4	11715.7	15890	1985.11	31568	2458	30643.4	688.434	11099.5	11794.7	319.393	11034.5	13832.4	1194.72	18228.1	2565.11	259.214	13901.3	85136.7	22413.4	4408.7	28178.2	840.362	1079.09	42565.5	2288.59	1202.58	10333.1	1157.8	15062.3	11670	2317.05	36732.1	1195.87	21073.2	196.247	49546.2	16257.3	11352.4
IL1R2	20968.3	7.44947	0.220533	33.7794	3.95424e-250	5.14051e-249	52783.8	495.106	7570.37	1002.83	581.698	809.788	8445.27	100713	3807.03	2230.73	1338.22	35720	19289.9	2648.51	83770.7	10584.6	5229.53	58973	865.028	92387	20080.6	625.944	399.759	9964.47	1371.41	673.783	10868.5	23220.6	819.139	58770.9	2346.29	1596.56	41187.2	764.914	640.487	38904.3	1265.68	53168.3	666.696	87966	446.588	2797.5	1141.45
IL1R1	1697.17	2.97011	0.146675	20.2496	3.57837e-91	1.57405e-90	4818.37	258.762	1595.06	237.695	349.602	263.017	1079.52	6897	768.92	550.43	878.133	5237.64	866.76	242.762	3876.7	872.623	590.085	6204.95	264.818	6317.77	5339.36	625.944	451.112	812.321	675.17	319.341	2183.8	2766.4	232.182	4188.18	379.031	690.434	5883.31	862.818	576.027	1606.08	293.293	7257.31	640.122	6247.87	607.159	707.621	317.592
IL1RL2	4.68481	2.26573	0.182934	12.3856	3.12917e-35	7.2549e-35	19.6541	0	13.6797	3.47	4.85558	2.18272	6.58244	14.5388	5.86962	0	0	1.84814	4.49098	7.65466	1.91253	5.95357	0.933679	8.53927	0.672128	3.7111	38.486	12.5523	3.09891	2.49945	0.489964	1.71228	1.90558	2.20372	1.85746	2.16518	0	0	17.2353	6.33907	4.80023	1.6515	0	3.51728	10.9423	6.19726	4.18154	2.99839	3.51577
IL18R1	2505.82	4.45446	0.145771	30.558	4.42588e-205	4.66962e-204	5260.07	352.915	2716.8	111.04	238.894	151.699	2277.53	8782.58	1433.36	367.491	221.035	16475.3	1226.04	107.165	4249.64	777.366	809.499	8533.84	469.817	11500.7	2928.33	333.056	412.155	886.471	1066.16	117.291	2447.72	2060.48	87.3005	7256.24	1221.76	1677.44	6360.82	244.406	1697.91	4638.23	219.707	5234.88	686.236	12727.1	163.08	694.128	928.164
IL18RAP	6548.57	6.58933	0.127437	51.7066	0	0	18888.7	1442.4	8571.73	1087.85	1531.45	952.756	4798.6	27053.4	3809.38	1876.14	2286.03	18211.6	4433.72	589.409	11674.1	2471.58	5271.55	18322.2	1769.71	26000.7	12571.3	1384.11	1948.33	10119.4	3292.07	1152.37	7271.7	7763.71	702.119	19514.8	5416.91	4769.74	13996	1281.2	2847.22	12292.9	1716.66	15106.7	2912.98	27131.6	1339.76	944.494	2259.47
CD48	2763.05	1.6081	0.0805795	19.9567	1.31061e-88	5.61252e-88	3384.65	4821.04	2283.15	2153.14	1608.17	3364.66	4706.45	5903.89	3634.47	3457.31	2634.4	3204.68	1424.76	3855.76	4264.94	3277.86	3181.98	3185.15	4747.91	5519.14	470.887	2201.68	5887.92	4384.87	2034.33	2478.53	5752.95	3519.34	1090.33	5037.65	3065.99	4001.94	2489.99	5403.7	5506.55	4038.74	1695.64	3532.52	4476.95	6095.01	4991.92	4917.36	4706.45
FASLG	59.1117	2.43149	0.147271	16.5103	3.09223e-61	1.00498e-60	22.7574	204.319	46.5111	72.87	149.552	135.328	118.484	21.2491	243.002	32.236	106.914	7.39258	38.1734	83.1077	7.65012	24.6648	89.6332	17.8548	204.327	23.751	1.13194	195.817	551.606	34.1591	182.267	160.955	28.5837	15.426	61.2961	18.7649	54.9033	94.9494	28.3875	202.146	228.354	52.8479	135.609	21.1037	285.28	1.03288	139.663	95.9486	230.869
SPP1	230.859	2.26657	0.207064	10.9462	6.92699e-28	1.44288e-27	22.7574	18.5745	931.591	216.875	34.9602	104.77	111.902	13.4205	102.131	76.5605	395.22	1.84814	105.538	632.056	26.7754	1335.3	695.591	14.7497	96.7864	4.45332	21.5069	546.445	115.102	354.089	68.105	309.923	13.3391	14.6915	860.003	48.3557	141.558	275.47	39.5397	1273.45	18.5152	17.3407	222.861	46.897	31.2636	23.7562	311.943	44.9759	130.084
FGF23	2.83728	2.76362	0.529513	5.21917	1.79724e-07	2.52586e-07	0	0	0	0	0	0	13.1649	1.11837	0	0	0	0	0	0	0	0	0	0	0	0	1.13194	0	0	8.3315	0	0	0	0	0	0	2.64594	0	0	0	0	0	2.10246	0	0	0	2.50892	0	0
CSF3R	125322	3.27569	0.0900894	36.3605	1.79643e-289	3.31089e-288	278348	75258	84550.4	35501.6	44274.1	63050	77205.5	261817	75868.3	85768.7	104255	284185	127066	24842.6	186481	81340.2	103372	356435	65590.3	384977	262251	51293.1	38951.5	206165	110665	40580.3	310628	160295	53149.3	232620	124094	55261.7	175927	83023.5	12586.2	130100	41508.9	301415	113567	378167	43846.8	79554.9	21273.9
PRLHR	0.295909	1.15806	0.358616	3.22924	0.0012412	0.00152505	0	0	0	1.735	0	0	0	0	0	0	0	0	0	0	0	0	0	0.776298	0	0.742219	0	0	0.442701	0	0	0	0	0	0	0	0.661486	0	3.04152	1.40868	0.685747	0	0	0	0.78159	0	0	0	1.17192
NPPB	2.56845	2.81945	0.271241	10.3947	2.62225e-25	5.23731e-25	1.03443	0.640499	0	5.205	3.88446	0	13.1649	2.23675	3.52177	0	0	0.924072	1.12275	0	0	0	0	0	5.37702	0	0	2.51047	0	0	0	1.71228	0.952791	0	0	0.721726	3.96891	2.34443	1.01384	2.11302	0	0	0	0	0	3.09863	0	2.99839	0
TNFRSF8	193.126	2.0783	0.0960768	21.6316	9.05023e-104	4.39238e-103	503.766	397.109	127.222	178.705	157.321	384.158	118.484	223.675	62.2179	483.54	337.559	228.246	63.9965	361.956	411.194	276.416	202.608	276.362	211.048	179.617	158.472	215.064	169.555	250.778	412.06	138.695	326.807	391.528	261.902	90.2158	383.662	174.66	355.857	214.12	11.6577	213.869	196.58	392.763	97.6987	185.918	153.044	211.387	29.2981
FABP3	36.9308	2.4286	0.172556	14.0743	5.46747e-45	1.45533e-44	5.17214	1.9215	19.1516	19.085	7.76893	14.1877	105.319	2.23675	21.1306	3.2236	7.20766	2.77222	14.5957	13.1223	5.73759	25.5153	10.2705	1.5526	10.754	5.19553	3.39582	7.53141	5.75511	15.8298	3.42975	16.2667	0	5.14202	297.193	4.33036	9.92228	4.68886	2.02768	14.7912	2.74299	3.30299	17.8709	5.86213	24.2293	2.06575	25.0892	11.9936	10.5473
GHSR	0.601384	1.3117	0.281713	4.65617	3.22147e-06	4.37134e-06	0	0	1.36797	6.94	0.971116	1.09136	0	2.23675	2.34785	0	4.80511	0	0	0	0	0	1.86736	0	0.672128	0	0	7.53141	1.7708	0	0	1.71228	0	0	0	0	0	1.17221	0	2.11302	0	0	0	0	0.78159	1.03288	0	1.4992	0
TNFSF10	2267.81	1.58569	0.132677	11.9515	6.37751e-33	1.42856e-32	5330.41	6851.42	879.608	223.815	141.783	589.334	743.816	8124.98	360.395	3673.29	236.651	6013.86	241.39	697.667	5286.23	377.626	480.845	7280.9	1364.42	7012.49	719.914	166.528	396.66	550.712	602.166	363.86	7134.5	4057.05	243.327	3879.28	650.902	820.55	5160.44	398.657	527.339	4868.61	361.623	6082.54	758.142	7537.94	296.889	400.285	250.792
CXCR4	16180	1.71621	0.104995	16.3456	4.67775e-60	1.50349e-59	4844.23	2754.79	31607.1	23089.4	27084.4	52498.7	41192.9	7448.36	36993.9	7266.8	29212.6	13495.1	15708.3	13371.6	4318.49	28811.9	34568.5	8796.23	31745.9	4722	14497.9	48714.8	17360.1	19657.3	19724.5	35287.6	5509.99	5638.59	20303.9	7391.92	19633.6	14848.4	8633.85	52689.6	23856.4	5836.39	22979.9	6790.69	41471.9	7298.31	30252.6	38517.4	20257.9
CNTFR	5.39285	2.37585	0.212685	11.1708	5.66969e-29	1.19986e-28	0	0	2.73595	6.94	2.91335	2.18272	26.3298	1.11837	0	0.8059	4.80511	2.77222	4.49098	3.28057	7.65012	5.10306	2.80104	0.776298	2.68851	0.742219	0	1.67365	1.3281	0.83315	0.979928	2.56842	0	0	9.28729	0	3.96891	1.17221	3.04152	4.93039	5.48597	0.825749	1.05123	1.17243	3.90795	3.09863	3.34523	2.99839	0
SFTPA1	30.1648	3.97215	0.243286	16.3271	6.33183e-60	2.03065e-59	13.4476	0	4.10392	6.94	0	14.1877	85.5718	0	17.6089	0.8059	26.4281	3.69629	1.12275	13.1223	11.4752	0.85051	21.4746	0.776298	0	6.67997	3.39582	1.67365	0.442701	0.83315	0.489964	0.856141	0.952791	0.734574	0	0	0	0	3.04152	0.704341	8.22896	4.95449	1.05123	1.17243	23.4477	1.03288	6.69046	0	7.03155
PI3	1285.26	8.89528	0.220472	40.3465	0	0	223.436	1783.15	362.513	1141.63	1191.56	1682.87	493.683	686.681	1007.23	17017.4	1288.97	124.75	357.033	119.194	82.2388	3555.98	794.561	2448.44	910.061	207.079	575.026	1356.49	614.026	3536.72	458.606	2250.8	5437.58	460.578	8761.63	77.2247	358.525	1936.5	1680.94	2226.42	32.2301	153.589	2307.45	411.521	123.491	64.0384	1406.67	1754.06	19.9227
SLPI	1097.7	3.86067	0.174785	22.088	4.11854e-108	2.11148e-107	1782.32	536.738	168.261	680.12	367.082	420.173	888.63	1451.65	305.22	4559.78	397.623	703.219	1255.23	253.697	437.969	1580.25	664.779	1934.53	899.307	1583.9	103.007	258.578	121.743	5085.55	71.5348	499.987	4513.37	1320.76	772.703	974.331	123.698	287.193	2775.89	1500.25	43.202	417.829	398.417	861.733	114.894	445.17	353.758	1041.94	1168.41
SEMG1	3.64322	4.44373	0.236199	18.8135	5.84929e-79	2.2412e-78	3.10328	10.248	5.4719	27.76	3.88446	25.1012	0	7.82861	2.34785	38.6832	2.40255	0	0	6.56114	0	1.70102	2.80104	21.7363	2.01638	0.742219	16.9791	2.51047	2.21351	0	7.34946	2.56842	10.4807	0.734574	1.85746	0	4.6304	4.68886	22.3045	7.74775	0	0	1.05123	5.86213	3.90795	0	1.67261	2.99839	0
NDP	0.466358	1.36553	0.309977	4.40525	1.05662e-05	1.40625e-05	0	0	0	1.735	0.971116	0	0	0	1.17392	0	0	0	0	0	0	0	0	2.32889	0.672128	0.742219	0	0	0	0.83315	0	0.856141	0.952791	0.734574	1.85746	0	0	0	1.01384	2.11302	0	0	1.05123	0	0	1.03288	0	0	1.17192
CXCL6	20.1317	2.95933	0.228539	12.9489	2.38253e-38	5.74332e-38	9.30985	5.12399	13.6797	8.675	2.91335	7.63951	0	10.0654	8.21746	9.6708	12.0128	0.924072	4.49098	1.09352	1.91253	7.65459	17.7399	18.6311	0.672128	2.22666	41.8818	2.51047	0.442701	9.9978	6.36953	5.99299	1.90558	1.46915	5.57237	5.05208	39.6891	15.2388	9.12455	11.2695	1.37149	1.6515	1.05123	0	21.1029	1.03288	12.5446	32.9823	3.51577
IRF1	5774.87	1.1896	0.0627825	18.948	4.58537e-80	1.78035e-79	9749.48	11593.7	5428.12	4736.55	9335.34	12320.3	3567.68	11177	6787.63	6884	4298.17	17928.8	5145.55	2818.01	4507.83	2924.9	5324.77	11361.1	5370.3	9798.04	7706.25	6318.85	7049.13	4494.84	5544.43	9263.45	13050.4	7981.14	5724.69	5768.76	4180.59	8069.52	7566.28	7127.23	2213.59	5767.03	5197.29	9006.57	6820.93	10559.1	4271.86	4965.34	3658.75
KIR2DL1	189.192	5.43041	0.172475	31.4851	1.3888e-217	1.55546e-216	52.7558	30.1035	369.353	456.305	555.478	639.536	236.968	22.3675	462.526	12.0885	1367.05	22.1777	324.474	1744.17	9.56265	252.601	310.915	48.9068	243.31	53.4398	5.6597	993.309	778.268	1037.27	260.661	862.134	4.76395	37.4633	113.305	120.528	99.2228	383.314	13.1799	140.164	232.468	118.908	386.853	25.7934	275.901	24.7891	226.639	272.854	851.989
OPRL1	560.249	1.22142	0.101552	12.0275	2.54799e-33	5.73395e-33	986.844	577.09	192.884	140.535	170.916	245.556	78.9893	1467.3	109.175	737.399	153.763	1652.24	381.734	559.884	1030.85	217.731	152.19	1570.45	132.409	1310.76	775.379	163.18	94.738	235.781	211.664	148.969	1057.6	993.878	180.173	972.165	368.447	296.57	1657.63	139.46	140.578	1041.27	163.992	1220.5	94.5724	1705.28	150.535	185.9	171.101
C3	318.526	3.08187	0.190731	16.1582	9.93939e-59	3.12565e-58	41.3771	59.5664	146.373	145.74	89.3426	201.901	552.925	40.2614	173.741	129.75	117.725	46.2036	31.4369	230.733	74.5887	126.726	123.246	38.8149	105.524	106.137	82.6317	85.3559	64.1917	93.3128	166.098	68.4913	48.5923	15.426	338.057	35.3646	45.6425	159.421	64.8857	59.1646	73.3749	65.2341	192.375	38.69	418.932	13.4274	91.1575	77.9582	75.0032
TNFSF14	1398.72	3.54232	0.114109	31.0433	1.40462e-211	1.51491e-210	3705.32	1250.89	439.12	475.39	504.98	908.01	895.212	6180.13	833.486	2080.03	729.175	5911.29	333.456	3054.21	2539.84	732.289	221.282	7590.64	548.456	2639.33	589.741	631.801	1298.88	544.88	766.304	779.945	3439.58	2910.38	449.505	1555.32	302.96	527.496	4896.84	1146.67	456.707	2374.03	514.052	3396.52	1177.86	4797.72	577.888	415.277	468.77
BPIFB1	128.183	6.72848	0.583706	11.5272	9.62482e-31	2.09473e-30	3.10328	0	6.83987	0	0	0	26.3298	0	0	0	0	0.924072	1.12275	1.09352	1.91253	0.85051	0	0.776298	0	1.48444	0	0.836823	0	1.6663	0	0	0	0	0	0	0	2.34443	0	0.704341	0.685747	0	0	0	3.90795	0	0.836307	0	0
SLURP1	2.18961	4.0637	0.273683	14.8482	7.14682e-50	2.03238e-49	1.03443	0.640499	4.10392	3.47	0	2.18272	6.58244	0	2.34785	0.8059	6.00638	1.84814	0	0	1.91253	0	0.933679	0	0.672128	6.67997	0	0.836823	1.3281	0	0	0	0	0	0	0	0.661486	0	1.01384	0.704341	0.685747	0.825749	0	0	2.34477	1.03288	0.836307	0	2.34385
CCR7	812.066	2.05687	0.112624	18.2632	1.62512e-74	5.96015e-74	1095.46	1183	819.417	640.215	1303.24	332.864	157.979	1490.79	252.394	3485.52	744.791	1357.46	322.228	162.935	713.374	273.864	1464.01	3057.06	610.292	1052.47	427.874	1436.83	602.516	154.133	585.997	802.205	1394.89	600.881	512.658	2313.13	934.679	985.832	1412.28	980.443	4003.39	1514.42	1083.82	2409.33	546.331	645.548	987.679	1452.72	641.043
MAP2K2	3593.5	1.15499	0.05072	22.7718	8.72051e-115	4.70261e-114	4408.73	2961.67	2187.39	5782.76	4128.21	3768.46	11427.1	3742.07	3170.77	3309.83	3711.94	3753.58	5898.91	7152.73	5389.51	4267.86	3868.23	4176.48	2802.1	4719.77	2786.84	3199.17	3298.12	5213.85	2584.56	4082.08	3983.62	4009.3	6614.41	4027.96	2382.67	2428.83	4324.02	2877.23	3294.33	3149.41	4132.39	4960.53	2073.56	4004.47	3794.33	3265.25	4596.29
EDN2	0.669631	1.25915	0.34907	3.60715	0.000309578	0.000394354	0	0	0	0	0	0	0	1.11837	0	0	0	0	0	0	0	0.85051	0	0	0	2.22666	2.26388	0	1.3281	0	0.979928	0	0	0	0	0	0	1.17221	0	0	0	0	1.05123	0	0	0	0.836307	1.4992	0
MASP1	3.4597	3.26788	0.228461	14.3039	2.06814e-46	5.61793e-46	0	0	20.5196	1.735	0	2.18272	26.3298	4.47349	0	0	6.00638	0.924072	3.36824	3.28057	9.56265	1.70102	8.40311	1.5526	0.672128	0	0	0.836823	0.885402	1.6663	3.91971	1.71228	0	1.46915	20.432	0	3.96891	2.34443	0	1.40868	2.74299	0.825749	1.05123	0	4.68954	1.03288	6.69046	1.4992	1.17192
RAC2	21023.2	1.80464	0.0526828	34.2549	3.69256e-257	5.12035e-256	38425.9	12035.6	24051.7	32517.4	25618	28768.2	18746.8	43407.4	20686.9	16589.5	27300.2	31065.4	21309.7	24089.2	25731.2	28891.8	26223.3	37433.9	16814.6	34470.9	17905	20031.9	15058	33450.1	19921	21936.9	21097.6	27714	26909	40403.7	20967.1	23225.1	26823.1	20430.1	9148.55	22290.3	25584.9	30336.5	8971.87	44701.9	27088	17779	16368.3
LIF	351.845	2.8659	0.256098	11.1906	4.53251e-29	9.60603e-29	2.06886	16.653	49.2471	959.456	832.246	2016.83	230.386	2.23675	375.656	2.4177	2016.94	1.84814	76.3467	104.978	1.91253	1706.97	1494.82	1.5526	670.783	5.19553	151.68	1046.87	1005.37	2396.97	1892.24	703.748	0.952791	2.9383	410.498	2.16518	1449.98	1600.07	0	2033.43	100.805	2.47725	233.373	2.34485	3356.93	0	1624.11	286.347	514.475
APOBEC3A	5208.5	4.82736	0.13365	36.1193	1.12872e-285	1.95644e-284	13122.8	10111.6	9042.31	2255.5	2900.72	6074.5	2586.9	15259.1	3031.07	5733.98	3182.18	19174.5	3404.17	1597.64	8562.4	3358.66	5945.67	12119.6	4337.24	18793.7	19140	2408.38	2190.04	4104.93	2635.03	4285.84	18423.2	11168.5	3198.54	10209.5	6704.82	6828.15	13253.9	4142.23	438.878	8463.92	3190.49	12008	3959.53	17429.8	4648.2	5347.63	789.877
SHC2	15.4807	2.15373	0.147059	14.6454	1.44232e-48	4.04628e-48	9.30985	10.8885	13.6797	1.735	7.76893	8.73087	32.9122	12.3021	9.39139	92.6785	21.623	4.62036	15.7184	8.74818	11.4752	19.5617	10.2705	9.31557	10.754	2.96888	10.1875	11.7155	4.42701	34.1591	5.3896	11.1298	2.85837	1.46915	59.4387	13.7128	2.64594	31.6498	14.1937	16.1998	236.583	9.08324	16.8197	11.7243	13.287	1.03288	56.8689	4.49759	21.0946
GDF15	80.3666	1.99445	0.193836	10.2894	7.86853e-25	1.54819e-24	10.3443	5.76449	56.087	22.555	10.6823	38.1976	65.8244	6.71024	34.0438	8.8649	32.4345	1.84814	49.4008	83.1077	70.7636	56.9842	22.4083	14.7497	149.884	14.1022	21.5069	15.0628	32.7599	27.4939	37.7272	34.2457	14.2919	13.9569	94.7304	20.9301	42.3351	18.7554	133.827	50.0082	62.4029	3.30299	10.5123	36.3452	26.5741	10.3288	55.1963	23.9871	140.631
GMFG	5434.92	1.75848	0.0937894	18.7492	1.96451e-78	7.5074e-78	12850.7	2857.27	3176.44	2751.71	1248.85	1706.88	5193.55	13451.8	1307.75	3710.36	1471.56	9849.68	4179.98	1528.74	9799.81	4030.57	2738.48	12205	2479.48	23532.8	1896	748.12	1619.4	6447.75	1279.3	2173.74	11927	7413.32	1179.49	11079.2	1725.82	2135.77	7169.87	2118.66	1787.06	11932.9	1089.08	9773.34	1764.05	13366.5	1391.62	3241.26	2486.82
GFAP	77.674	4.93744	0.16699	29.5673	3.94002e-192	3.79912e-191	11.3787	19.8555	43.7752	239.43	77.6893	2.18272	0	69.3391	58.6962	112.826	2.40255	9.24072	287.423	96.23	45.9007	180.308	61.6228	44.249	76.6226	25.2355	150.548	207.532	24.3486	125.806	16.6588	124.997	54.3091	37.4633	148.597	55.5729	61.5182	63.2996	11.1522	154.251	24.6869	37.1587	70.4325	57.4489	16.4134	173.523	51.8511	95.9486	35.1577
IDO1	28.4454	3.15405	0.235002	13.4214	4.53186e-41	1.14754e-40	2.06886	224.815	60.1909	196.055	45.6424	159.338	13.1649	2.23675	36.3916	45.1304	22.8243	0.924072	40.4189	6.56114	1.91253	23.8143	231.552	1.5526	108.213	3.7111	1.13194	117.992	53.5668	60.8199	95.053	53.9369	19.0558	2.9383	152.312	49.0774	27.7824	273.126	1.01384	15.4955	3.42873	4.95449	65.1763	1.17243	24.2293	5.16439	81.1218	50.9727	10.5473
NR1H2	2122.45	1.04827	0.0474564	22.0892	4.01757e-108	2.06699e-107	3981.51	1364.26	2336.5	2592.09	2654.06	2398.81	1606.12	2344.11	1906.45	1787.49	2347.29	3260.13	3092.04	2623.36	2754.04	2662.1	2505.99	2191.49	1533.12	2623	3523.73	2030.97	1593.72	3095.98	1639.42	1934.02	2002.77	2772.28	2821.48	2458.2	1836.28	1738.39	2400.77	1750.29	1200.06	2183.28	2283.27	3435.21	1128.62	3056.28	2167.71	1999.93	2047.35
RARA	4136.59	2.3218	0.0716665	32.3973	2.99478e-230	3.60363e-229	9039.87	2568.4	4586.82	3712.9	3560.11	5449.15	1685.11	10963.4	2538.02	3504.05	4102.36	9886.65	4096.9	6399.29	4393.08	4496.65	4800.98	12073	2199.2	7995.93	12698.1	5209.22	2273.27	4608.15	5403.81	3498.19	7302.19	6828.6	4606.5	7746.29	5817.77	4374.7	6409.49	3685.11	1082.79	4589.51	2526.11	8128.43	2186.11	10665.5	2212.87	3169.3	1187.16
NR0B2	2.19296	1.26387	0.284003	4.45018	8.57985e-06	1.14713e-05	1.03443	0	17.7837	0	1.94223	0	0	0	0	0.8059	6.00638	0	1.12275	1.09352	3.82506	4.25255	2.80104	0	0.672128	0	0	0.836823	0.885402	2.49945	0	0.856141	0	0	0	0	0	3.51664	0	0.704341	5.48597	0.825749	0	0	0	0	2.50892	2.99839	4.6877
CRP	77.9868	8.15389	0.369181	22.0864	4.26961e-108	2.18125e-107	24.8263	7.04549	1.36797	0	16.509	54.5679	204.056	13.4205	5.86962	0	62.4664	0	6.73648	22.964	34.4255	24.6648	1.86736	1.5526	22.1802	0	1.13194	3.34729	0	313.264	4.40968	1.71228	7.62233	0	16.7171	77.2247	28.4439	12.8944	0	38.7388	24.6869	26.424	9.46108	0	0.78159	9.2959	0	13.4928	66.7997
CHIT1	424.55	4.75727	0.156524	30.3933	6.73589e-203	6.90666e-202	184.128	51.2399	1376.18	1238.79	2185.01	1695.97	217.221	323.21	143.219	514.164	138.147	84.0905	1938.98	1082.59	258.192	1393.14	1745.98	319.058	68.557	220.439	138.097	1353.14	104.92	279.938	31.8477	1817.59	118.146	1349.41	9.28729	250.439	165.371	523.98	391.342	35.2171	34.9731	165.15	2349.5	500.626	121.146	91.9261	1654.22	1248.83	1585.61
LGR6	228.848	1.97658	0.172501	11.4584	2.13381e-30	4.58704e-30	80.6854	189.588	220.244	818.92	2010.21	1059.71	625.332	22.3675	862.834	19.3416	900.957	23.1018	205.463	663.768	19.1253	301.08	330.522	17.0785	287.671	58.6353	28.2985	1140.59	1364.4	700.679	334.645	614.71	8.57512	42.6053	759.7	47.6339	372.416	173.488	16.2214	727.584	237.954	19.818	654.917	37.5176	903.518	26.8548	902.376	458.754	848.473
SFTPD	8.97037	1.71992	0.149992	11.4667	1.93827e-30	4.18713e-30	4.13771	7.04549	17.7837	10.41	14.5667	19.6445	26.3298	0	5.86962	17.7298	50.4536	3.69629	46.0326	2.18705	3.82506	29.7678	21.4746	2.32889	24.8687	4.45332	0	9.20505	27.4475	26.6608	16.6588	12.8421	18.103	1.46915	7.42983	1.44345	19.1831	24.6165	3.04152	9.15643	0	4.95449	23.1271	11.7243	0.78159	1.03288	23.4166	16.4912	2.34385
SPINK5	9.08368	2.90779	0.189963	15.3071	6.85227e-53	2.04027e-52	13.4476	3.20249	12.3118	6.94	3.88446	12.0049	78.9893	2.23675	1.17392	0	15.6166	3.69629	1.12275	1.09352	15.3002	2.55153	5.60207	2.32889	2.68851	33.3999	1.13194	0.836823	1.7708	1.6663	3.42975	0	2.85837	4.40744	1.85746	3.60863	3.30743	3.51664	3.04152	6.33907	10.2862	4.95449	2.10246	3.51728	6.25272	1.03288	13.3809	4.49759	3.51577
SORT1	3476.01	1.48932	0.151779	9.81246	9.95144e-23	1.87442e-22	6390.7	1004.3	3585.46	763.4	733.192	758.494	954.454	13892.4	590.484	1053.31	470.9	10521.5	3657.91	483.337	7464.61	1094.61	1178.3	6994.44	488.637	14183.8	2520.83	565.692	216.038	3460.9	1543.88	703.748	2303.85	2347.7	319.483	13516.5	1342.15	580.246	4150.66	298.641	185.152	4607.68	783.167	7276.07	223.535	22103.6	269.291	838.051	1038.33
NGF	0.665375	2.07833	0.317382	6.54837	5.81689e-11	8.80395e-11	2.06886	0	0	1.735	0	0	0	0	0	1.6118	0	0	0	0	0	0	0.933679	0	0	0.742219	0	0	0	0	0	0	0.952791	1.46915	0	0	0	0	0	0	0	0.825749	0	0	0	0	0	0	0
SAA2	147.808	8.95783	0.348648	25.693	1.39836e-145	9.38256e-145	34.1361	2.562	8.20785	0	0	37.1062	144.814	36.9063	1.17392	0	74.4791	0.924072	4.49098	104.978	7.65012	57.8347	2.80104	3.88149	8.73766	3.7111	1.13194	1.67365	0.885402	1867.09	3.91971	0.856141	0	1.46915	9.28729	14.4345	11.2453	3.51664	5.06919	47.1908	18.5152	11.5605	9.46108	9.37941	5.47113	2.06575	4.18154	5.99679	12.8912
KLRD1	1146.64	1.88808	0.12058	15.6583	2.9136e-55	8.91218e-55	568.935	2095.07	1392.6	1748.88	2190.84	1800.74	3508.44	985.286	3667.34	351.373	2785.76	401.047	1019.45	1058.53	177.865	1266.41	1487.35	524.777	2011.01	950.783	153.944	1562.35	5989.3	1625.48	2475.3	1596.7	279.168	196.131	978.88	971.444	1149.66	1754.8	377.148	1531.24	4705.59	1200.64	2912.96	437.315	3106.82	176.622	3402.1	1758.56	3921.26
KLRC1	45.1856	2.0786	0.146524	14.1861	1.1172e-45	2.99566e-45	35.1706	165.249	54.719	102.365	1.94223	39.2889	342.287	13.4205	133.827	23.3711	97.3034	11.0889	21.3322	67.7984	5.73759	23.8143	78.429	23.2889	165.343	54.9242	7.92359	34.3097	231.09	59.1536	48.9964	40.2387	25.7254	10.284	7.42983	12.2693	5.95337	134.805	25.346	183.833	224.239	55.3252	25.2295	14.0691	357.968	5.16439	75.2677	128.931	256.651
C5AR2	1924.25	3.97476	0.116909	33.9988	2.32447e-253	3.07676e-252	3715.67	1803	878.24	471.92	770.095	1305.26	1013.7	4980.11	1406.36	3140.59	2206.74	7321.42	6928.47	499.74	2755.96	1283.42	1274.47	5476	801.176	5983.03	3537.31	907.953	574.626	2297.83	1149.95	898.949	5812.98	3994.61	817.282	3741.43	1192.66	953.01	4218.58	1957.36	168.008	3701.83	780.013	4785.84	1613.2	7842.64	669.046	1878.49	249.62
CTSL	632.768	1.72051	0.144414	11.9137	1.00421e-32	2.24253e-32	1179.25	412.481	934.327	364.35	196.165	675.551	520.013	68.2207	301.698	211.146	276.294	198.675	4687.47	772.027	376.768	671.052	1471.48	124.208	3271.25	274.621	1043.65	270.294	793.32	932.295	717.797	723.44	227.717	287.218	759.7	2818.34	2319.83	10555.8	198.712	434.578	957.988	513.616	283.832	358.762	90.6644	215.871	812.891	521.72	648.074
OASL	537.384	3.17897	0.109127	29.1309	1.46003e-186	1.33698e-185	917.538	1909.97	4158.64	1122.55	1523.68	1687.24	467.353	403.733	684.397	770.441	778.427	603.419	2940.47	938.242	286.88	591.955	816.035	513.133	1861.12	317.67	372.408	748.957	1083.29	466.564	154.339	1144.66	672.67	370.225	1807.31	392.619	404.829	1372.66	411.619	1098.07	200.924	131.294	1514.82	478.35	1377.16	132.208	1443.47	571.194	166.413
CGA	2.49302	2.71446	0.401967	6.75295	1.44872e-11	2.22739e-11	0	0	9.57582	3.47	0	0	0	0	1.17392	0	0	5.54443	0	0	7.65012	0	4.66839	1.5526	16.8032	5.19553	0	0	4.86971	0	0.979928	0.856141	0	2.20372	0	0	17.1986	0	2.02768	11.2695	6.17172	4.95449	0	2.34485	3.12636	2.06575	7.52677	0	4.6877
PLXNC1	5982.7	2.10912	0.105765	19.9417	1.77084e-88	7.51703e-88	14670.3	4327.85	3549.89	621.13	1036.18	1950.26	3488.69	21587.9	2975.9	7182.99	1631.33	24551.7	2227.53	728.286	9558.83	1515.61	3163.3	18057.5	2191.81	18658.6	15118.2	1964.86	1137.74	3833.32	5269.56	1068.46	10211.1	8443.93	689.117	14373.9	4786.51	3352.53	16132.2	2927.95	827.011	12182.3	1033.36	14016.3	5193.66	25294.1	1060.44	3509.62	1723.9
EDNRB	51.7845	1.66487	0.160518	10.3719	3.32789e-25	6.62846e-25	281.364	0.640499	45.1432	1.735	4.85558	3.27408	39.4947	27.9593	15.261	6.4472	8.40894	24.9499	191.99	31.7122	45.9007	34.8709	19.6073	43.4727	37.6391	74.9641	118.854	5.85776	5.31241	31.6597	58.3057	17.1228	26.6781	26.4447	13.0022	151.563	166.694	49.233	43.5951	9.15643	22.6296	162.672	18.9222	102.001	4.68954	184.885	8.36307	19.4896	16.4069
IL6	18.5789	3.25959	0.248325	13.1263	2.32667e-39	5.68394e-39	0	3.84299	10.9438	1.735	1.94223	5.45679	0	3.35512	12.9132	4.0295	10.8115	4.62036	3.36824	2.18705	0	11.0566	13.0715	2.32889	9.40979	2.96888	11.3194	29.2888	6.64052	0	8.32939	8.56141	0.952791	1.46915	9.28729	7.93899	1.98446	32.822	4.05535	28.878	10.2862	0.825749	14.7172	0	36.7347	1.03288	26.7618	10.4944	21.0946
IL10	61.5414	1.25418	0.157223	7.97707	1.49854e-15	2.49072e-15	46.5493	6.40499	112.174	12.145	11.6534	20.7358	98.7366	165.519	32.8699	8.8649	45.6485	23.1018	842.06	316.028	124.314	92.7056	26.143	37.2623	70.5734	103.911	71.3123	18.4101	42.4993	29.1602	45.0767	17.979	31.4421	33.7904	11.1447	269.204	62.1796	96.1216	47.6504	64.095	29.4871	123.862	24.1783	63.311	38.2979	174.556	44.3243	28.4847	53.9085
IL1RN	2675.44	3.46508	0.125484	27.6137	7.60871e-168	6.05371e-167	4921.81	2274.41	3049.22	2163.55	1092.51	2236.19	704.321	9295.91	837.007	2746.51	1447.54	4824.58	1350.66	3020.31	4779.41	2236.84	4141.8	9887.7	1871.2	5443.44	4170.07	1177.41	756.133	2178.69	1537.51	1796.18	6980.15	4339.86	1682.86	5125.7	3693.07	15094.6	4791.4	1467.14	545.169	5052.76	1751.35	4471.63	823.796	5579.6	2194.47	1422.74	273.058
IL36RN	0.674494	2.47729	0.309252	8.01059	1.1416e-15	1.90398e-15	1.03443	0	1.36797	0	0	0	0	0	0	0	0	0	0	1.09352	0	0	0	0	0	8.16441	0	0	0	0	0	0	0	0	0	0.721726	0.661486	0	1.01384	0.704341	0	0.825749	0	0	0.78159	0	0	0	0
TLR4	3783.45	1.28799	0.124287	10.3631	3.65064e-25	7.24159e-25	10399.1	1805.57	5852.2	629.805	397.186	802.149	1731.18	8239.05	1859.49	2009.92	939.398	15060.5	1466.31	782.962	5379.95	1474.78	1043.85	16497.9	672.8	6881.86	8385.42	839.334	409.498	2901.86	1772.69	722.583	5344.2	5274.24	423.5	4409.75	2261.62	1705.57	3750.19	1009.32	234.525	10719	951.364	9544.72	1332.61	20777.4	408.118	2044.9	107.817
CCL21	13.3532	4.15688	0.261495	15.8966	6.68992e-57	2.08131e-56	4.13771	0	8.20785	3.47	1.94223	4.36543	19.7473	1.11837	2.34785	0	0	2.77222	0	8.74818	7.65012	0	4.66839	5.43408	6.72128	2.22666	1.13194	2.51047	1.7708	2.49945	0.489964	0	0.952791	2.9383	91.0154	0	0	2.34443	1.01384	0	0.685747	1.6515	6.30739	5.86213	3.12636	0	153.881	1.4992	10.5473
TLR2	11018	2.32881	0.0949555	24.5252	7.95002e-133	4.78315e-132	18045.6	5294.36	22868.4	3070.95	1644.1	4077.32	9998.73	24832.3	6599.8	6243.31	6369.17	19879.6	18319.8	2084.25	15939	8732.18	8512.35	28381.4	5946.99	27056.1	34716.6	3150.64	2057.67	10894.3	9216.71	3432.27	11934.7	11127.3	2227.09	16010.8	8126.35	6509.31	20653.9	5353.7	2780.7	12379.6	3824.38	27230.8	6782.64	32798	3039.98	7524.47	1386.39
THBS1	4929.19	1.35832	0.178452	7.61171	2.70496e-14	4.37603e-14	610.313	74.2979	63929.6	3015.43	4599.2	2905.2	3995.54	842.135	9332.69	248.217	8234.75	1007.24	42497.1	5301.4	1329.21	11838.2	7088.49	1030.15	674.144	2142.79	25987.1	8992.5	3403.04	8058.23	3014.75	2447.71	354.438	833.007	2548.43	2616.98	4953.87	16072.2	257.515	3053.32	2787.56	4393.81	880.931	1130.22	3120.11	1384.06	1427.58	9603.85	1767.26
RBP4	90.4358	5.02095	0.230881	21.7469	7.38482e-105	3.60816e-104	16.5508	6.40499	833.097	17.35	79.6315	32.7408	52.6595	8.94698	16.4349	1.6118	60.0638	8.31665	309.878	224.172	24.8629	831.799	464.038	3.10519	6.72128	4.45332	5.6597	1.67365	10.1821	79.1492	4.40968	24.8281	10.4807	5.14202	22.2895	31.0342	39.0276	182.865	5.06919	62.6864	56.2312	24.7725	210.246	8.20698	37.5163	3.09863	124.61	200.892	63.2839
FURIN	6731.82	1.44417	0.0720494	20.0442	2.2685e-89	9.80099e-89	13600.7	2562	5897.34	3950.6	4303.01	2999.05	15488.5	12704.7	4149.82	6056.34	4167.23	15610.3	16095.7	3112.17	15701.9	4632.73	5619.81	17945.7	2644.15	11019	13232.4	6439.35	2499.49	5498.79	4073.07	4052.12	6528.52	6954.94	4955.7	8841.87	5467.84	7685.04	12097.1	2229.24	3553.54	9051.86	3679.31	11150.9	1853.93	20693.7	2280.61	4969.84	6119.79
CMTM2	1458.05	6.40842	0.13211	48.5081	0	0	4137.71	682.772	1072.49	732.17	331.15	567.506	1132.18	5190.37	606.918	1629.53	392.817	3208.38	1449.47	410.071	2572.35	1399.94	1075.6	2023.03	323.293	4071.81	683.692	216.737	120.857	2071.21	172.467	573.615	3779.72	3845.49	375.207	1203.12	348.603	369.248	3441.98	743.784	37.7161	914.93	387.904	4418.87	597.135	2514.02	684.936	1242.83	274.23
OSGIN1	101.736	2.91021	0.0919414	31.6529	6.92601e-220	7.87834e-219	165.508	51.2399	99.8622	79.81	64.0936	108.045	52.6595	107.364	25.8263	83.0077	139.348	124.75	180.762	863.883	160.653	131.829	140.985	149.825	75.2783	68.2842	67.9164	90.3769	40.2858	218.285	51.4462	82.1896	106.713	130.754	133.737	103.929	127.667	100.81	170.325	25.3563	19.8867	96.6126	70.4325	188.761	35.1715	115.682	37.6338	86.9534	33.9858
PIK3R5	4413.69	1.85377	0.0536668	34.5422	1.86657e-261	2.69082e-260	7521.33	4936.33	7433.57	3126.47	5006.1	6019.93	4805.18	7398.03	6406.1	4825.73	5644.8	9286	5996.59	3197.46	5089.24	4862.36	5432.14	12114.1	3482.29	6784.63	13795	5849.39	5195.54	3543.39	5058.88	4154.85	6889.63	5874.39	3503.17	4105.18	4445.84	4073.44	7572.36	8008.36	5266.53	5248.46	4568.65	7046.28	8327.06	8550.16	4665.76	5596.5	4006.81
SECTM1	5561.28	4.87997	0.135864	35.9182	1.59065e-282	2.693e-281	18958	6069.37	5065.61	3987.03	2374.38	6207.65	1882.58	17093.2	3877.47	5675.96	4791.89	13212.4	5160.14	5485.11	5307.27	4686.31	3643.21	20821.9	3698.05	11091.7	7273.85	2347.29	1267.01	5915.36	5433.21	5411.67	11766	8517.38	3950.81	7409.97	4752.77	3787.42	10607.8	2044	197.495	5817.4	3583.65	17215.9	1126.27	15149.2	1527.93	2244.3	274.23
VAV1	4089.66	1.35953	0.0545545	24.9206	4.45348e-137	2.75926e-136	8006.47	3117.95	3262.62	3129.94	3542.63	4373.07	2810.7	8458.25	2703.55	3516.14	2951.54	7271.52	1944.6	5272.97	5544.43	3135.83	3465.82	10254.9	3089.77	7702.01	5084.68	2903.78	3037.37	4218.24	4766.37	3014.47	5929.22	4838.64	3399.15	5829.38	4613.2	3521.33	6111.42	3784.42	2935.68	3972.68	3110.59	6948.97	2361.96	8577.01	3019.07	2831.98	2221.97
IL19	1.44214	1.85385	0.322587	5.74681	9.09431e-09	1.32149e-08	0	0	0	0	0	1.09136	0	3.35512	0	0	0	0	3.36824	1.09352	3.82506	0	0	0	0.672128	1.48444	0	0	1.3281	0	0.489964	0	0	0	0	0	0	0	0	0.704341	0.685747	0	0	3.51728	0	2.06575	0	0	0
CBLC	2.96653	4.36477	0.393137	11.1024	1.22098e-28	2.57271e-28	0	0.640499	0	0	1.94223	1.09136	0	1.11837	0	0	1.20128	0	0	0	3.82506	0.85051	0	0	0.672128	0.742219	0	0	0	0	0.979928	0.856141	0	0	0	1.44345	1.32297	0	2.02768	0	11.6577	0	0	0	2.34477	0	0	1.4992	0
IL22RA1	1.49871	1.60516	0.24811	6.46957	9.82809e-11	1.47827e-10	0	1.281	1.36797	0	0.971116	6.54815	0	0	0	0	0	0	1.12275	0	1.91253	1.70102	0	0	0	8.90663	0	0.836823	1.3281	0	0	0.856141	0	0	3.71492	0.721726	0	1.17221	1.01384	3.52171	0	0	2.10246	1.17243	4.68954	1.03288	0.836307	0	2.34385
PROK1	0.829167	1.05739	0.204377	5.17375	2.29445e-07	3.21842e-07	0	0	0	0	0	0	0	2.23675	0	0	1.20128	1.84814	2.24549	1.09352	1.91253	0.85051	0	0	1.34426	0	0	0	0	0	0	0	0.952791	0	1.85746	0	0	0	1.01384	0	1.37149	0	0	0	0.78159	1.03288	0	0	0
RXRG	1.65739	2.9693	0.315643	9.40714	5.09828e-21	9.3255e-21	0	0	2.73595	0	0.971116	2.18272	0	0	0	0.8059	1.20128	0.924072	0	0	0	0.85051	0.933679	0	0.672128	0.742219	0	0	1.3281	0	0.979928	0	0	0	5.57237	0	0.661486	0	0	1.40868	0.685747	0	0	1.17243	0	1.03288	3.34523	0	0
XCL1	51.9293	3.22391	0.187539	17.1906	3.12106e-66	1.07176e-65	9.30985	26.901	158.685	270.66	42.7291	240.099	230.386	4.47349	178.436	33.0419	99.706	4.62036	60.6283	119.194	5.73759	58.6852	75.628	11.6445	178.114	5.93775	3.39582	41.8412	537.882	215.786	106.322	272.253	11.4335	3.67287	135.594	2.88691	25.7979	134.805	3.04152	192.285	104.233	7.43174	86.2009	2.34485	200.869	1.03288	329.505	202.392	262.511
XCL2	75.4712	3.17875	0.177698	17.8885	1.44961e-71	5.16048e-71	12.4131	38.4299	101.23	159.62	282.595	165.887	204.056	8.94698	122.088	2.4177	329.15	5.54443	72.9785	215.424	0	123.324	180.2	5.43408	141.147	19.2977	0	124.687	1624.27	309.099	68.105	352.73	21.9142	8.08031	154.169	7.21726	17.1986	146.527	15.2076	343.014	63.7744	15.6892	200.785	4.6897	193.053	0	175.625	217.383	623.464
CRABP2	35.1507	2.19855	0.108089	20.3402	5.67448e-92	2.51126e-91	72.41	35.2274	17.7837	24.29	32.0468	31.6494	26.3298	50.3268	31.6959	63.6661	37.2396	43.4314	20.2094	91.8559	55.4634	12.7576	20.5409	84.6165	12.7704	52.6976	242.235	16.7365	37.6296	14.9967	14.6989	30.8211	109.571	54.3585	74.2983	22.3735	33.7358	22.2721	116.591	14.0868	45.2593	19.818	13.666	46.897	22.6661	51.6439	14.2172	22.4879	10.5473
RORC	58.9632	2.24122	0.122521	18.2925	9.4952e-75	3.5e-74	20.6886	162.046	93.0223	64.195	237.923	45.8371	92.1542	21.2491	103.305	103.961	79.2842	44.3555	37.0506	55.7697	13.3877	37.4224	51.3523	34.9334	66.5406	50.4709	9.05553	415.901	177.523	67.4851	108.282	226.877	50.4979	30.8521	111.447	22.3735	31.0898	164.11	55.7611	113.399	80.9181	47.0677	62.0226	8.20698	221.971	10.3288	170.607	209.887	169.929
S100A8	45626	3.42203	0.163188	20.9699	1.23611e-97	5.78707e-97	86183.4	10310.1	27504.5	26174.2	7164.89	6708.58	47176.4	86991.5	2798.63	12639.7	3293.9	26162.3	33387.1	11970.8	115087	39626.1	23032	44938.3	20091.2	325888	4313.83	2939.76	5760.43	99473.9	8234.83	16253	95130.5	51094	3096.38	164396	17639.8	48325.7	40188.6	11455.4	8211.82	99980.8	5234.08	63951.1	7794.01	103434	8831.41	40446.8	68992.4
S100A7	3.75522	4.51767	0.358534	12.6004	2.10127e-36	4.91872e-36	0	1.281	5.4719	0	0	2.18272	0	0	0	0	0	0.924072	0	4.37409	3.82506	0.85051	0	3.10519	1.34426	2.22666	0	0	0	0	0	0	0.952791	1.46915	0	0	0.661486	0	1.01384	1.40868	2.05724	0	1.05123	1.17243	1.56318	0	5.01784	1.4992	0
ACTA1	1243.21	9.32076	0.249094	37.4187	1.94299e-306	4.16028e-305	104.477	17.2935	302.322	109.305	40.7869	213.906	710.904	39.143	16.4349	69.3074	152.562	21.2537	50.5236	62.3308	43.9882	28.0668	0	0	91.4094	16.3288	90.5553	21.7574	916.834	31.6597	5.87957	32.5334	38.1116	2.20372	1179.49	20.9301	83.3472	33.9942	17.2353	64.095	8.91471	20.6437	52.5615	4.6897	4649.68	19.6247	229.985	35.9807	4.6877
REG3G	0.893841	2.8499	0.339464	8.39529	4.6474e-17	7.98892e-17	0	0.640499	0	0	0	0	0	0	0	0	0	0	0	0	1.91253	0	0	0	0	0	4.52776	0	0	0	0	0	0.952791	0.734574	0	0	0	1.17221	0	0	0	0.825749	0	0	0	0	0.836307	0	5.85962
GPR17	7.97966	2.66394	0.174176	15.2946	8.31331e-53	2.47024e-52	15.5164	3.84299	2.73595	0	0.971116	3.27408	13.1649	29.0777	1.17392	5.6413	0	8.31665	0	5.46761	1.91253	0.85051	2.80104	8.53927	0.672128	27.4621	54.3332	1.67365	0.442701	0.83315	7.34946	0.856141	7.62233	7.34574	0	20.9301	9.2608	3.51664	40.5535	2.81736	1.37149	33.8557	4.20492	19.9312	0.78159	20.6575	0.836307	1.4992	0
FABP2	2.58233	1.40098	0.315413	4.44172	8.92435e-06	1.1921e-05	10.3443	0.640499	1.36797	0	0	0	0	1.11837	0	0	0	0.924072	1.12275	0	0	0.85051	0	32.6045	0.672128	21.5244	1.13194	0	0	0	1.95986	0	3.81116	0	0	14.4345	0.661486	0	5.06919	0	0	0.825749	0	2.34485	0	0	0	0	2.34385
CXCL14	18.3725	1.43998	0.187752	7.66955	1.726e-14	2.79851e-14	6.20657	2.562	20.5196	8.675	4.85558	5.45679	46.0771	5.59186	2.34785	3.2236	12.0128	1.84814	7.85922	6.56114	28.688	11.0566	4.66839	0	14.7868	116.528	3.39582	6.69458	9.73942	4.9989	2.44982	5.99299	6.66954	0.734574	53.8663	5.05208	10.5838	18.7554	7.09687	19.0172	8.22896	9.08324	18.9222	4.6897	8.59749	4.13151	51.8511	4.49759	15.235
LECT2	1.39102	3.73397	0.537686	6.94452	3.79748e-12	5.93255e-12	0	0	53.351	0	0	0	0	0	0	0	4.80511	0	2.24549	0	0	5.10306	3.73471	0	0	0	0	0.836823	0.442701	0	0	1.71228	0	0	1.85746	0	0	0	0	0.704341	0	0	0	0	7.03431	0	1.67261	7.49598	1.17192
EGFR	14.1166	1.06912	0.17263	6.19314	5.89784e-10	8.73576e-10	7.241	0.640499	21.8876	1.735	2.91335	7.63951	19.7473	5.59186	7.04354	2.4177	4.80511	5.54443	10.1047	5.46761	15.3002	9.35561	4.66839	0	4.03277	25.2355	1.13194	1.67365	1.3281	1.6663	1.46989	3.42457	3.81116	2.20372	7.42983	2.88691	6.61486	3.51664	2.02768	4.93039	8.22896	4.12874	4.20492	7.03455	16.4134	5.16439	6.69046	4.49759	12.8912
IL2RG	9313.44	1.34336	0.0671117	20.0168	3.93053e-89	1.68816e-88	6490	7566.21	9629.17	24628.3	18872.7	11955.8	11835.2	14969.4	12894.4	5806.51	14060.9	12199.6	8199.42	14368.9	7397.67	12917.5	10535.6	12501.5	11486	10919.5	8524.65	11282	12436.8	19924.8	11272.1	14569.8	13606.8	8141.28	18396.3	7458.32	4572.85	7179.81	8962.33	9765.69	8180.96	5247.63	19478.3	9829.62	7260.97	8806.31	12707.7	8110.65	8665.21
PMP2	5.3925	4.45875	0.236302	18.8688	2.05861e-79	7.92944e-79	1.03443	1.281	1.36797	12.145	3.88446	0	0	2.23675	3.52177	9.6708	0	0.924072	12.3502	2.18705	1.91253	9.35561	3.73471	1.5526	2.68851	1.48444	6.79164	5.85776	0.885402	5.83205	0.979928	7.70527	5.71675	1.46915	7.42983	0	3.30743	3.51664	1.01384	21.8346	0.685747	0	5.25615	1.17243	0.78159	5.16439	0.836307	2.99839	1.17192
LCN2	6356.08	7.32196	0.195623	37.429	1.31846e-306	2.8652e-305	798.578	291.427	11831.6	35784.4	38900	23042.9	1158.51	1239.16	3581.64	6474.6	4202.07	322.501	14152.2	1720.11	2296.95	14500.3	26508.1	1185.41	742.701	5482.77	91.6872	14543.1	1580.89	28986.9	3271.49	26905.1	694.585	11666.5	11274.8	14019.5	6337.69	9620.36	17197.7	3734.42	617.858	2460.73	23535	4197.28	789.406	761.231	18232.3	21429.5	26716.4
ADM	3091.59	6.21423	0.117587	52.8478	0	0	4592.86	670.602	6010.88	5562.41	1537.28	3606.94	2409.17	7762.62	2806.85	935.65	3190.59	3974.43	5205.05	1596.54	2677.54	10451.9	10174.3	5565.28	3218.82	3852.12	7118.78	2580.76	1972.68	10101.9	7669.9	2775.61	3730.18	1873.16	3843.08	4323.14	7124.86	8873.66	2928.98	5693.89	1128.05	3376.49	1067	4126.94	2547.98	5454.62	4431.59	3407.67	3097.4
HTR3B	0.547503	1.22718	0.310464	3.95272	7.72675e-05	0.000100269	0	1.281	0	0	0	1.09136	0	1.11837	0	0.8059	0	6.4685	0	0	0	0	1.86736	0	0	0.742219	0	0	0	0	0	0	1.90558	0.734574	0	1.44345	0	0	0	1.40868	0	0	0	2.34485	0	2.06575	0.836307	0	0
PPP4C	2990.49	1.44966	0.0515731	28.1089	7.63637e-174	6.35346e-173	5199.03	1799.16	3686.69	4020	2510.33	3665.87	2659.31	4415.33	2300.89	2376.6	4167.23	4087.17	5391.43	5050.98	3306.76	5733.29	3745.92	5118.13	1742.15	4356.83	3590.52	2210.05	1687.13	5078.05	2145.06	2861.22	3460.54	3693.44	3207.83	3523.47	2722.01	2930.54	3579.86	2647.62	1248.74	2587.07	2286.43	4609.98	1762.48	4478.56	2424.46	2863.47	1491.86
BMP6	81.2914	1.07716	0.117614	9.15846	5.26438e-20	9.49807e-20	146.889	26.901	72.5027	39.905	77.6893	46.9284	52.6595	80.5228	83.3486	323.972	171.783	147.852	32.5596	52.4891	70.7636	42.5255	147.521	168.457	10.754	8.16441	22.6388	105.44	76.5873	61.6531	28.9079	95.8878	18.103	100.637	55.7237	40.4167	78.0553	49.233	115.578	151.433	10.2862	63.5826	67.2788	120.76	114.112	68.1699	54.36	140.924	26.9543
CD8A	1312.52	3.12846	0.130075	24.0512	8.10059e-128	4.69899e-127	272.055	2697.78	2209.28	4309.74	17686	3584.02	3732.25	304.197	10199	963.051	2928.71	466.656	1402.31	543.481	246.716	2088	2027.95	385.82	2832.35	803.823	374.672	6082.03	5346.5	3328.43	2919.7	3349.23	737.46	196.866	6244.77	604.807	1128.49	2003.31	377.148	2498.3	3706.46	511.138	6020.4	504.143	4126.01	182.819	8107.16	5185.72	3979.86
SST	0.793125	2.78607	0.270808	10.288	7.9827e-25	1.56853e-24	0	0	2.73595	0	0	0	0	0	0	0.8059	0	0	2.24549	0	0	2.55153	0	0.776298	2.01638	0	3.39582	2.51047	0	0.83315	0	0.856141	0	0	0	0	0	0	0	0.704341	1.37149	0.825749	1.05123	0	0	1.03288	0	1.4992	1.17192
NRG1	72.4452	2.14594	0.187463	11.4472	2.42777e-30	5.20595e-30	176.887	53.8019	77.9746	58.99	11.6534	72.0297	125.066	13.4205	105.653	195.028	134.543	86.8628	196.481	120.287	170.215	499.249	40.1482	121.879	10.0819	23.751	146.02	30.1256	30.1037	81.6487	77.4143	114.723	282.979	125.612	46.4365	7.93899	122.375	100.81	43.5951	96.4947	4.11448	38.8102	101.969	413.866	14.0686	11.3617	30.9434	206.889	16.4069
TNFRSF14	3727.4	1.61538	0.0619908	26.0583	1.08231e-149	7.61278e-149	3696.01	5808.04	4150.44	5205	5793.68	8822.54	4963.16	3302.55	7793.68	4465.49	8533.87	4228.55	4051.99	3618.47	4154.02	6264.86	4045.63	3164.19	5566.56	5664.62	5940.42	5738.1	7296.6	6394.42	3755.57	5216.47	6374.17	4844.51	5596.52	2528.93	3038.86	2501.51	3878.95	7344.87	2872.59	2624.23	5617.78	4228.94	8721.76	3933.2	6811.72	4969.84	3691.56
FCER1G	16114.3	3.39443	0.113946	29.7897	5.31662e-195	5.1953e-194	47743	5134.88	18036.7	9164.28	5530.5	12207.9	13276.8	57020.2	5686.49	6098.25	9541.74	27692.6	16980.4	12781.1	31547.2	12989	8251.85	43080.6	9768.03	60779.6	7222.91	3523.86	3839.99	33454.3	9646.9	6784.92	17901	19504.4	7821.76	43100.1	17241	18365.1	19998	4543.7	825.639	23164.7	6969.66	36194	1303.69	43985.1	6738.96	7172.16	5496.33
IFNGR2	4346.34	2.1368	0.071606	29.8411	1.1462e-195	1.12761e-194	6596.55	3424.11	4460.97	2703.13	1479.98	3453.06	4272.01	10479.2	2253.93	5195.64	2815.79	11197.9	3483.88	3346.18	7286.74	5495.14	4468.59	11623.5	2674.4	9653.3	3825.96	2096.24	942.511	5872.04	3551.26	2103.54	8312.15	7184.13	1959.62	7687.83	5641.81	8299.28	7979.92	3583.69	1435.95	9007.27	1421.26	7623.11	1591.32	11681.8	2239.63	3950.38	1698.12
STC1	6.51674	1.85673	0.200201	9.27434	1.78722e-20	3.24058e-20	1.03443	1.9215	8.20785	1.735	3.88446	1.09136	13.1649	1.11837	12.9132	0	1.20128	1.84814	5.61373	5.46761	5.73759	13.6082	0.933679	0.776298	6.72128	1.48444	2.26388	1.67365	1.7708	11.6641	1.46989	6.84913	1.90558	1.46915	5.57237	1.44345	5.29188	11.7221	1.01384	4.22605	1.37149	4.12874	6.30739	4.6897	13.287	4.13151	28.4345	1.4992	14.0631
ADIPOR1	13574.3	3.08186	0.0801929	38.4306	0	0	17037	4781.97	19146.2	16361.1	7907.8	12653.2	201916	18259.7	15470	16331.6	16453.9	16296.9	22531.3	9037.96	60839.5	14048.7	21356	8336.66	7967.4	12025.4	9391.71	8141.45	3501.77	16296.4	4682.1	16327.5	13219	12260.8	42738.3	8491.83	5547.88	12016.4	25957.3	6412.32	10477.5	10127	13630.3	36925.5	7064.01	20018.2	8406.56	20651.4	26171.4
ZYX	28101.3	2.10866	0.0757525	27.8362	1.58408e-170	1.28134e-169	40002.4	8519.92	20716.6	34738.2	20060.3	28230.2	16041.4	42682.7	20777.3	14808.4	34234	55194.8	39086.2	44436.4	34192.2	52182.2	25935.7	57419.6	9855.41	57808.5	38649	20216	8688.89	79862.4	30601.7	28744.1	33255.3	36224	38007.3	46495.8	34137.3	18675.7	26869.8	24124.4	7685.16	21333.2	22832.7	49920.7	8523.24	55624.6	20065.5	19861.4	11687.6
TNFRSF13C	440.681	1.48713	0.0952213	15.6176	5.52714e-55	1.68711e-54	88.9608	405.436	563.606	1268.29	972.087	397.255	131.649	610.631	478.961	565.742	994.657	419.529	408.68	242.762	283.054	522.213	966.357	471.213	897.29	221.181	586.345	2030.97	582.152	240.78	903.984	908.366	326.807	256.366	951.019	379.628	337.358	670.507	645.815	1179.77	999.819	531.782	1345.58	140.691	1750.76	154.932	1724.47	847.046	803.94
ITGB2	27391.6	1.46557	0.0764315	19.1749	5.99486e-82	2.37188e-81	40294.1	18680.2	20155.7	26354.7	32855.8	25919.8	19135.2	53727.7	21560.3	29029.3	26312.8	52625	25698.5	42637.5	47645	26513.8	19394.4	64390.8	23930.4	48702.2	90134.2	22729	20416.9	31707.2	40362.7	18255.5	49788.1	32045.8	19690.9	39544.8	31169.9	19367.3	39165.6	19201	9917.95	22970.7	32163.5	52760.3	12424.9	64389.6	15414.8	17879.4	23949.4
FCN2	4.63636	1.93417	0.257084	7.52347	5.33418e-14	8.58185e-14	0	0	5.4719	1.735	2.91335	2.18272	6.58244	4.47349	1.17392	1.6118	0	0	4.49098	1.09352	1.91253	5.10306	0.933679	4.65779	0.672128	1.48444	1.13194	0	2.21351	111.642	0.979928	3.42457	0	0	1.85746	0.721726	5.29188	4.68886	0	0.704341	0	0.825749	7.35862	14.0691	0	2.06575	27.5981	4.49759	19.9227
CXCR5	351.373	1.44692	0.101615	14.2392	5.22873e-46	1.40982e-45	141.717	574.528	218.876	1041	1160.48	427.813	204.056	380.247	467.222	593.948	741.188	331.742	386.225	488.805	267.754	332.549	576.08	505.37	537.702	248.643	367.881	1490.38	799.518	316.597	621.764	952.885	382.069	262.243	993.74	280.03	293.7	357.525	424.798	674.759	575.341	360.852	786.321	236.83	733.131	156.997	908.23	578.69	339.858
AZGP1	23.7965	3.21669	0.240055	13.3998	6.06204e-41	1.53235e-40	4.13771	3.84299	72.5027	5.205	5.82669	14.1877	46.0771	13.4205	2.34785	1.6118	12.0128	6.4685	48.2781	30.6186	30.6005	180.308	51.3523	2.32889	3.36064	14.8444	1.13194	2.51047	3.54161	14.9967	0.979928	8.56141	4.76395	1.46915	13.0022	14.4345	3.96891	26.9609	1.01384	14.7912	26.0584	4.95449	14.7172	5.86213	10.1607	1.03288	30.1071	37.4799	32.8139
SCGB3A1	48.6556	3.99619	0.289227	13.8168	2.01876e-43	5.25816e-43	0	32.6654	9.57582	3.47	3.88446	15.279	6.58244	0	5.86962	39.4891	31.2332	0	13.473	6.56114	9.56265	15.3092	26.143	0	4.03277	0	0	6.69458	5.31241	6.6652	0.489964	4.28071	0	13.2223	26.0044	59.1816	6.61486	3.51664	1.01384	46.4865	0.685747	0.825749	5.25615	0	7.03431	3.09863	49.3421	5.99679	3.51577
DCD	4.16845	5.28791	0.2596	20.3695	3.12051e-92	1.3852e-91	0	1.9215	2.73595	0	2.91335	1.09136	6.58244	0	1.17392	2.4177	1.20128	0.924072	0	0	5.73759	0	0	0.776298	4.70489	16.3288	2.26388	0	0	0	0	1.71228	1.90558	0	1.85746	0	3.96891	8.2055	1.01384	2.81736	0.685747	4.12874	2.10246	1.17243	0	1.03288	0.836307	1.4992	0
CXCL16	2359.64	3.9941	0.109465	36.4876	1.74161e-291	3.25101e-290	4765.61	771.801	4540.31	1323.81	2000.5	3287.17	3139.83	3284.66	3441.94	4064.16	6628.64	7214.23	6417.62	1860.08	1858.98	4693.96	3236.13	4233.93	1187.65	3775.67	13669.3	2385.78	1583.98	5054.72	2095.58	2951.98	3642.52	2284.52	2345.97	4713.6	2628.08	4837.73	3987.43	3213.2	264.012	1759.67	2022.57	3464.52	2377.6	7032.86	2220.4	4707.48	583.618
RBP7	215.176	4.11436	0.14093	29.1943	2.28966e-187	2.10996e-186	864.782	252.357	206.564	253.31	52.4402	147.333	296.21	241.568	102.131	296.571	80.4855	367.781	160.553	213.237	415.019	381.879	216.613	487.515	28.2294	459.434	150.548	60.2513	79.2435	190.791	67.615	83.9019	418.275	915.279	59.4387	112.589	152.803	76.1939	484.615	71.1384	5.48597	355.898	86.2009	667.11	106.296	292.304	91.1575	260.86	62.112
GBP2	6111.66	2.66206	0.0749464	35.5196	2.45318e-276	3.9687e-275	7420.99	10201.9	10404.8	9113.96	6380.23	10703	7253.85	12572.7	8712.86	4538.02	5831	12518.4	11052.3	3806.55	8103.39	6085.4	6719.69	9572.53	6930.31	11879.2	12257.8	3610.89	7478.55	11439.1	5887.41	9479.2	16366.1	5541.62	6320.93	5833.71	3396.07	8696.66	6902.21	5502.31	6716.2	5691.06	6396.74	10591.7	8808.52	10736.8	3136.99	5007.32	2689.57
FCGR3B	31797.5	8.47281	0.157161	53.9116	0	0	86009.6	19188.1	32422.4	13930.3	7148.38	25104.5	45201.6	69991.1	18605.5	60191.1	13991.3	149229	34463.8	13437.2	33867.1	20065.2	24901.2	123219	26387.7	59466.6	15664.9	7395.84	1227.61	45808.2	17798.9	20004.6	112442	67134.2	6790.87	29273.2	11835.3	13977.5	85932	24506.8	1298.8	36561.7	11909.4	64386.1	17298.1	58240.9	9491.25	18608	2888.79
IL20	0.451966	1.76623	0.616549	2.86471	0.00417395	0.00501426	0	0	0	0	0	0	0	0	1.17392	0	0	0	0	1.09352	0	0	0	0	0	0	0	0	1.7708	0	0	0	0	0	0	0	0	0	0	0	0.685747	0	0	0	0	0	0	0	1.17192
IL24	185.13	1.80144	0.0882899	20.4037	1.55171e-92	6.90914e-92	139.648	231.861	285.907	386.905	479.731	259.743	230.386	174.466	376.829	293.348	434.862	199.6	135.852	219.798	103.277	177.757	332.39	202.614	268.179	158.835	61.1248	446.027	476.346	181.627	348.364	286.807	181.03	116.063	300.908	207.857	218.29	196.932	254.474	333.153	963.474	211.392	474.105	178.209	429.093	79.5316	470.005	361.306	476.973
INHBB	58.091	3.80382	0.183446	20.7353	1.66247e-95	7.61182e-95	101.374	6.40499	9.57582	1.735	2.91335	3.27408	6.58244	72.6942	1.17392	111.214	1.20128	920.376	23.5777	155.28	36.3381	6.80408	1.86736	248.415	5.37702	76.4486	74.7081	4.18412	1.7708	8.3315	1.46989	6.84913	51.4507	194.662	9.28729	73.6161	4.6304	4.68886	309.221	5.63473	4.80023	64.4084	6.30739	87.9319	2.34477	106.386	0.836307	13.4928	3.51577
S100A11	28457.6	4.28299	0.109989	38.9402	0	0	80233.3	7390.72	21018.9	15916.9	9688.82	18271.5	20589.9	95081.8	13238.3	15117.1	15300.7	75394.1	34111.3	24703.8	45990.6	29978.8	15577.5	79781.7	8632.81	72019.8	14390.4	7188.31	3803.69	36477.8	11997.7	13259.1	47373.7	58027.7	16633.5	62380.3	10935	12057.4	38287.6	12013.9	1091.02	34565	12548.5	68707.7	4158.84	72809.6	13964.7	13011.5	6138.54
PGLYRP4	2.30604	1.22391	0.209258	5.84882	4.95078e-09	7.25184e-09	1.03443	0	0	0	0.971116	0	6.58244	10.0654	0	2.4177	2.40255	3.69629	1.12275	1.09352	0	0.85051	0.933679	5.43408	0	4.45332	2.26388	0	0.442701	0	1.46989	0	2.85837	5.14202	1.85746	2.88691	1.98446	0	3.04152	1.40868	0.685747	0.825749	0	2.34485	0	2.06575	1.67261	2.99839	1.17192
S100A9	217284	4.93832	0.153607	32.149	9.12672e-227	1.08037e-225	525536	58261.1	137295	106213	41020.9	61087.7	152831	656028	31802.8	100223	35526.6	243890	158829	97631.9	600781	221109	133343	308985	73303.6	1.12658e+06	50836.6	25498.8	21892.9	315230	73841	65083	393016	404976	28551	745280	156671	300880	263606	80379.4	21861.6	359410	36574.4	457590	24368.4	638341	141918	172971	262339
S100A12	18560.8	5.20208	0.180274	28.8566	4.18807e-183	3.76409e-182	32600	1256.66	14209.2	11369.5	3484.36	2941.21	13816.5	50928.5	2446.46	3927.15	2235.58	10406	6237.98	6858.57	63626.1	14872.9	8301.34	30881.1	5100.78	96090.7	1094.59	1134.73	1425.05	26693.3	5753.16	4383.44	14308.1	22364.8	2206.66	75042.2	8073.43	12445.4	12540.2	2954.01	1080.05	53973.4	2182.36	25996.2	859.749	55152.5	9570.7	12449.3	20497
TGFA	495.084	2.55221	0.129473	19.7123	1.69037e-86	7.01191e-86	906.159	265.807	88.9184	38.17	77.6893	150.607	315.957	2001.89	183.132	293.348	98.5047	2337.9	172.903	422.1	740.149	82.4995	209.144	1228.88	179.458	1676.67	936.115	158.996	107.134	306.599	370.903	68.4913	1219.57	570.764	39.0066	1449.23	232.181	96.1216	632.635	131.712	228.354	1312.11	60.9714	819.526	189.926	2231.01	88.6486	125.932	79.6909
PROK2	3985.91	3.48055	0.133459	26.0794	6.23751e-150	4.45187e-149	9540.53	1326.47	2552.64	817.185	1836.38	920.015	1632.45	19383.6	1483.84	3193.78	1682.99	7874.94	698.348	428.661	4534.61	1980.84	9277.03	17449.6	1775.76	11313.6	7290.83	2138.08	1526.43	7215.08	9058.46	919.496	5995.91	5767.14	735.553	18185.3	17329.6	4678.31	7949.51	3917.54	634.316	10105.5	1100.64	7224.49	1352.93	18324.3	2956.35	3461.64	1446.15
CXCR1	22602.2	9.53685	0.130213	73.2401	0	0	61589.8	10542	24965.5	10429.1	8356.45	10103.8	19977.7	72183.1	8606.03	20300.6	15617.8	66828	29722.5	8589.62	21106.7	17563.9	23956.3	93843.5	6830.83	56364.1	13041.1	7610.07	973.942	26909.1	20418.8	11607.6	41473.1	34151.1	8378.99	40347.4	21827	8207.84	40144	7448.41	1204.86	21799.8	13519.9	53544.7	4358.14	57542.6	3670.55	11953.1	1277.4
CTLA4	52.7052	1.39245	0.109199	12.7515	3.05874e-37	7.25329e-37	18.6197	44.8349	79.3425	83.28	134.985	55.6593	39.4947	27.9593	143.219	109.602	103.31	37.8869	53.8918	16.4028	19.1253	27.2163	112.975	48.9068	44.3604	44.5332	31.6943	108.787	176.195	38.3249	53.4061	124.141	34.3005	34.525	76.1558	48.3557	59.5337	139.494	42.5812	124.668	671.346	52.8479	134.558	26.9658	179.766	27.8877	100.357	167.91	189.852
ICOS	83.1835	1.05039	0.119079	8.82094	1.13499e-18	2.01775e-18	32.0673	188.947	90.2863	112.775	172.859	100.405	59.242	50.3268	258.263	217.593	129.738	35.1147	39.2961	26.2445	28.688	50.1801	211.011	79.1824	78.6389	51.2131	90.5553	141.423	625.094	26.6608	97.9928	231.158	116.24	28.6484	87.3005	54.1295	78.7168	182.865	71.9825	240.885	1075.94	99.0898	173.453	50.4143	451.759	28.9206	153.044	289.345	351.577
ALB	2747.35	10.4783	0.28894	36.2645	5.86547e-288	1.05434e-286	66.2034	17.2935	66006.2	506.62	2867.7	3391.94	388.364	129.731	670.31	1.6118	1876.39	41.5832	3419.88	1347.22	139.615	19054	12541.2	43.4727	22.8523	4.45332	0	112.134	359.916	960.622	26.4581	1577.87	17.1502	1.46915	1218.49	456.853	343.311	2663.27	39.5397	2148.24	1911.86	121.385	2340.04	17.5864	11843.4	10.3288	766.894	6699.91	217.978
CXCL5	37.8149	2.46615	0.183282	13.4555	2.85983e-41	7.26688e-41	13.4476	21.1365	30.0954	3.47	16.509	9.82223	0	84.9963	39.9134	99.1257	10.8115	208.84	33.6824	25.151	17.2128	10.2061	41.0819	51.2356	5.37702	13.3599	18.1111	14.226	7.52592	15.8298	3.91971	5.13685	19.0558	35.2595	7.42983	34.6429	49.6114	50.4052	58.8026	92.973	51.431	29.727	22.0758	53.9316	10.1607	21.6904	5.01784	19.4896	3.51577
PPBP	1362.73	1.75984	0.1749	10.0619	8.13831e-24	1.56738e-23	2204.37	587.338	262.651	261.985	178.685	482.38	842.553	4470.14	360.395	1269.29	181.393	1575.54	134.73	1046.5	2329.46	1743.55	697.458	538.751	344.801	1322.63	6.79164	61.0881	71.7176	419.908	63.2054	630.12	685.057	6065.38	222.895	404.889	285.762	493.502	1368.68	1091.02	27.4299	1068.52	663.327	4473.98	224.316	277.844	217.44	398.786	417.205
PF4	936.997	2.88303	0.167307	17.232	1.52839e-66	5.27331e-66	1711.98	281.179	331.05	312.3	454.482	1207.04	401.529	5009.19	622.179	787.365	301.52	2131.83	215.567	599.25	933.315	1160.1	1086.8	547.29	276.917	646.473	7.92359	219.248	64.1917	401.578	121.511	540.225	409.7	5284.52	638.966	837.203	554.986	555.63	1135.5	745.897	52.1167	743.174	1454.9	2426.92	117.238	411.085	406.445	403.284	260.167
CXCL1	219.225	3.24385	0.15467	20.9727	1.16469e-97	5.47027e-97	233.781	79.4219	173.733	161.355	124.303	246.647	78.9893	285.185	181.958	67.6956	321.942	184.814	78.5922	29.5251	131.965	246.648	352.931	312.848	31.59	210.79	2815.14	158.16	204.528	177.461	130.33	336.464	153.399	121.939	72.4409	132.798	279.147	100.81	200.74	471.908	12.3434	159.369	147.172	155.933	532.263	177.655	955.899	280.35	35.1577
CCR1	1774.55	1.53017	0.115696	13.2258	6.22597e-40	1.53905e-39	5185.59	3488.16	4978.06	655.83	614.716	925.472	835.97	2623.7	1023.66	2445.1	1208.48	3888.49	1050.89	623.308	3304.85	725.485	1529.37	5155.39	3659.74	2486.43	4945.45	1193.31	821.21	697.346	3032.88	952.885	2426.76	1991.43	629.678	6446.46	5369.28	2648.03	1080.75	1921.44	183.78	2492.11	937.698	2636.79	1553.8	7062.81	842.998	1314.8	253.136
S100P	3645.51	5.16518	0.146054	35.3648	5.93963e-274	9.29903e-273	8311.63	326.014	6222.92	4214.32	1977.19	3064.53	6904.98	11135.6	1782.02	370.714	1992.92	7569.07	4782.9	3446.78	8782.34	6642.48	6116.53	9114.51	975.929	13067.5	340.714	748.12	635.276	5094.71	512.992	2358.67	1383.45	6744.86	594.387	5579.67	1747.64	4947.92	6351.7	3535.79	404.591	6931.33	1021.8	7307.73	1073.9	8363.21	1034.51	6238.16	5100.22
CAMP	960.885	5.17818	0.18449	28.0675	2.44036e-173	2.01885e-172	564.798	181.261	2072.48	9020.27	5039.12	4946.04	210.638	257.226	537.657	3077.73	762.811	450.023	946.475	422.1	231.416	3687.81	5763.6	606.289	52.426	1003.48	87.1594	2205.03	730.014	1021.44	56.3459	6605.99	800.344	3303.38	1970.76	850.915	395.568	753.734	3105.39	1646.04	23.3154	692.803	3676.15	647.179	421.277	436.907	5699.43	7044.72	551.976
CSF2	0.862895	2.83415	0.350948	8.07571	6.70852e-16	1.1266e-15	0	0.640499	1.36797	8.675	0.971116	2.18272	0	0	5.86962	0	0	0	1.12275	0	0	0	0	0	0.672128	0	0	0.836823	22.5778	0	0.489964	1.71228	0.952791	0	3.71492	0	1.32297	1.17221	0	1.40868	6.17172	0	0	0	3.12636	0	5.85415	2.99839	0
FABP7	0.798291	2.64378	0.280083	9.43927	3.75372e-21	6.87474e-21	0	0	1.36797	3.47	0	0	0	0	1.17392	1.6118	0	0.924072	1.12275	1.09352	0	0.85051	0	0.776298	1.34426	1.48444	2.26388	0.836823	0	0	0	0	0	0	3.71492	0	0.661486	0	0	2.81736	0	0	0	0	0.78159	1.03288	0	0	0
CTSB	12915.7	1.18446	0.0721398	16.419	1.39844e-60	4.53481e-60	28379.5	7662.29	9542.99	8851.97	6301.57	10482.5	34301.1	11702.7	8918.3	9438.7	11296.8	10736.8	39662.1	29148.9	25105.8	14791.2	6480.66	11245.4	16923.5	14944.6	11861.6	5565.71	3914.36	16383.9	10184.4	9189.82	12385.3	16072.5	13275.3	20700.6	15107.7	21599.2	18814.8	8862.72	6029.77	22016.9	7441.66	29844.1	3745.38	25953.1	7124.5	10088.1	10929.4
DEFA5	1.97617	4.17628	0.41414	10.0842	6.48764e-24	1.25445e-23	1.03443	1.9215	25.9915	1.735	4.85558	6.54815	19.7473	5.59186	7.04354	0.8059	6.00638	1.84814	0	0	3.82506	1.70102	0	0	0	3.7111	2.26388	0	0	0	0	0.856141	2.85837	0	5.57237	5.05208	0	4.68886	0	0	3.42873	3.30299	2.10246	0	3.12636	0	2.50892	7.49598	0
DEFA4	1155.62	3.9706	0.228155	17.4031	7.81314e-68	2.72152e-67	113.787	107.604	730.499	5041.91	4685.63	2500.3	473.936	268.409	498.918	2308.9	230.645	72.0776	5139.93	167.309	2985.46	6168.75	7475.97	1068.96	959.126	98.7152	10.1875	2759.01	302.808	3515.89	4.89964	5815.77	551.666	2806.81	934.301	38.9732	481.561	862.75	2620.77	1121.31	15.7722	113.128	3576.29	612.006	84.4117	33.0521	2396.86	4274.21	9332.03
DEFA6	0.879079	2.27151	0.395369	5.74529	9.17615e-09	1.33205e-08	0	1.9215	15.0477	0	0.971116	3.27408	13.1649	0	3.52177	0	1.20128	0	1.12275	0	7.65012	0.85051	0	0	0	1.48444	0	0	0	0	0	0	3.81116	0	0	1.44345	0	7.03329	0	0	0.685747	0	4.20492	0	0	0	0.836307	0	0
GPER1	138.385	2.11396	0.138436	15.2704	1.20468e-52	3.57234e-52	467.561	3.20249	68.3987	6.94	11.6534	21.8272	39.4947	64.8656	93.9139	221.623	34.837	168.181	184.13	172.777	1038.5	89.3035	24.2756	212.706	38.3113	304.31	82.6317	7.53141	13.7237	84.1481	78.3942	17.979	343.005	415.034	29.7193	51.2426	73.4249	35.1664	313.276	7.74775	12.3434	512.79	10.5123	1048.15	12.5054	501.978	12.5446	8.99518	8.20347
CMTM5	216.034	2.49131	0.17411	14.3089	1.92581e-46	5.2509e-46	399.289	46.1159	35.5673	64.195	86.4293	216.089	111.902	891.343	96.2617	152.315	87.6932	381.642	80.8377	271.194	311.742	285.771	241.823	123.431	55.1145	94.2618	3.39582	64.4354	15.0518	88.3139	22.0484	146.4	88.6096	941.724	254.472	55.5729	107.161	105.499	194.657	238.772	2.74299	123.037	295.396	702.283	14.8502	92.959	99.5206	89.9518	79.6909
B2M	94762.8	1.28851	0.0589061	21.874	4.59835e-106	2.27728e-105	177361	148362	140492	83826.6	71507.1	80909	132505	217294	100005	119667	58893.8	133397	87896.4	54605.1	129767	93520.4	86516.5	145512	129689	248023	18703.1	36334.9	138959	132915	35638	92785.2	193078	102699	45188.2	115699	47517.2	106709	138691	123825	88649.9	120833	48845.4	128347	144697	141845	103905	138908	101771
HTR3A	2.98727	1.6485	0.193108	8.53669	1.38127e-17	2.3942e-17	2.06886	1.281	0	12.145	4.85558	1.09136	0	1.11837	0	2.4177	16.8179	0.924072	2.24549	0	9.56265	0	1.86736	0.776298	2.01638	0	3.39582	10.0419	6.64052	1.6663	0.979928	11.1298	3.81116	0.734574	0	4.33036	5.29188	1.17221	1.01384	5.63473	0	1.6515	9.46108	0	13.287	1.03288	14.2172	5.99679	3.51577
CHP2	1.41149	3.53485	0.285744	12.3707	3.76574e-35	8.71689e-35	1.03443	0	0	1.735	0.971116	0	0	0	2.34785	0	0	0.924072	0	0	1.91253	0	0	0.776298	0.672128	5.93775	0	0	0	0	0	0.856141	0	0	0	0	1.32297	2.34443	0	2.11302	0.685747	1.6515	1.05123	0	0.78159	0	0	0	0
NOD2	1067.06	1.30745	0.100911	12.9565	2.16015e-38	5.22455e-38	1547.5	2108.52	2194.23	1209.3	1526.59	2163.07	1079.52	1158.63	1312.45	1725.43	2270.41	543.354	765.713	625.495	900.802	2321.89	4131.53	913.702	1154.72	993.832	2019.38	1318.83	1147.92	1476.34	1682.05	1170.35	1462.53	994.613	1196.2	552.842	4021.83	3415.83	820.195	2238.4	573.97	1298.9	886.188	733.938	1905.52	663.107	1296.28	1739.07	399.626
CD3D	376.06	1.32479	0.115618	11.4583	2.136e-30	4.58704e-30	191.369	1015.19	381.665	1205.83	1131.35	622.074	1026.86	161.046	963.791	778.5	544.178	131.218	306.51	170.59	114.752	868.371	472.441	311.295	838.815	426.034	29.4305	492.052	1802.24	374.084	405.69	845.012	530.705	134.427	1081.04	179.71	235.489	409.103	277.792	729.697	1239.14	232.861	509.847	276.692	1005.91	61.9726	1509.53	1067.43	1341.85
KIR3DL1	211.472	4.38645	0.162571	26.9818	2.41648e-160	1.81361e-159	46.5493	60.2069	378.929	159.62	852.64	1054.25	447.606	57.037	225.393	12.8944	1578.48	12.0129	427.766	1686.21	19.1253	174.355	100.837	131.971	272.212	31.9154	15.8472	1264.44	169.997	1198.9	381.192	528.239	15.2447	49.951	373.349	46.9122	70.779	348.148	14.1937	176.085	202.295	155.241	626.534	68.0007	403.3	12.3945	74.4314	322.327	846.129
SEMA6B	330.672	2.64668	0.139555	18.9651	3.31219e-80	1.29639e-79	1108.91	16.653	242.132	124.92	83.516	174.617	171.144	475.308	58.6962	55.6071	470.9	194.979	2765.32	1138.36	252.454	447.368	220.348	869.453	63.18	982.698	200.354	143.097	27.8902	266.608	816.28	59.0738	342.052	94.76	124.45	1709.77	2185.55	543.907	118.619	69.7298	91.8901	686.197	42.0492	595.592	72.6878	1101.05	86.976	148.42	45.7051
ANGPTL4	59.2033	1.60055	0.179679	8.90781	5.20519e-19	9.2991e-19	1.03443	1.281	72.5027	46.845	7.76893	27.284	13.1649	5.59186	16.4349	3.2236	36.0383	4.62036	81.9605	252.604	15.3002	467.78	73.7606	7.76298	28.2294	6.67997	15.8472	105.44	13.281	172.462	36.7473	25.6842	2.85837	0	338.057	6.49554	48.2884	152.388	1.01384	71.1384	94.633	2.47725	14.7172	10.5518	11.7238	4.13151	78.6129	32.9823	23.4385
PTGDR	122.093	1.25953	0.127468	9.88118	5.02358e-23	9.52386e-23	56.8935	289.506	112.174	100.63	193.252	195.353	289.627	87.2331	374.482	49.1599	270.287	71.1535	69.6103	92.9494	15.3002	77.3964	193.271	45.8016	317.916	66.7997	19.243	173.222	543.194	86.6476	295.938	118.148	27.6309	50.6856	48.2939	67.8423	171.986	254.371	64.8857	242.998	506.767	114.779	237.578	36.3452	590.1	28.9206	339.541	154.417	309.388
TAP1	4179.03	1.80812	0.0580759	31.1337	8.43329e-213	9.23223e-212	5822.8	9959.76	7436.31	4139.71	4712.82	6494.67	3455.78	8626.01	5361.31	5633.24	3196.6	9336.82	6084.16	2579.62	4157.84	2309.13	3828.08	9012.04	6436.29	5957.05	3665.22	3727.21	5515.61	2948.52	3774.19	4370.6	7841.47	3686.83	3508.74	6113.02	2626.1	5816.53	6410.5	4138	4408.67	4634.93	4995.45	6305.31	5280.42	6778.77	3631.25	3683.53	3057.55
STAT3	7833.49	1.04826	0.0500463	20.9457	2.05185e-97	9.57529e-97	11049.8	3720.02	10380.2	5801.84	6551.15	7025.08	7168.28	13229.2	7805.42	5193.22	8253.97	18192.2	6519.79	4695.59	6816.26	10753.8	10625.3	16926.4	5148.5	11857.7	16191.3	6329.73	4583.73	12873.8	7122.61	6707.87	8077.76	7284.77	4052.97	13173.7	7306.11	7115.34	11368.2	8223.89	5956.4	8616.69	4831.46	9941	7553.28	15747.2	5239.47	7539.46	4426.36
IL7R	1994.39	1.25219	0.108383	11.5534	7.0959e-31	1.54897e-30	1109.94	4722.4	3631.97	1323.81	4180.65	912.376	3008.18	1590.33	7612.89	4740.31	1769.48	2474.66	572.601	1978.18	724.849	809.685	3455.54	3042.31	5654.61	1652.92	743.685	6436.84	5223.87	995.614	2916.76	2181.45	2128.53	603.82	752.27	2483.46	2270.88	3319.71	2455.52	3966.85	19899	3786.06	2222.3	1521.81	7875.3	1024.61	1836.53	6059.75	6770.21
PTAFR	4491.16	1.5984	0.143446	11.1428	7.76317e-29	1.64052e-28	10472.5	4331.69	900.127	591.635	571.987	937.477	552.925	14335.3	767.746	6654.32	594.632	17867.9	2161.29	984.17	7761.05	541.775	667.58	15283	1084.14	11822.8	10424	707.115	347.963	827.318	1316.04	1034.22	11889.9	10465.5	572.097	9401.21	1560.44	1457.06	8751.46	731.106	155.664	5370.67	640.2	12239	574.468	17818.2	317.797	689.63	358.609
NPR1	14.7356	1.26572	0.182746	6.92609	4.32637e-12	6.74431e-12	3.10328	1.281	8.20785	6.94	5.82669	4.36543	19.7473	1.11837	1.17392	0.8059	10.8115	0.924072	2.24549	8.74818	15.3002	2.55153	5.60207	1.5526	8.73766	4.45332	2.26388	2.51047	0.885402	32.4928	11.2692	3.42457	2.85837	0	98.4453	11.5476	2.64594	14.0666	2.02768	3.52171	4.11448	0	4.20492	7.03455	21.1029	1.03288	20.9077	8.99518	4.6877
CXCL8	4527.93	2.50647	0.246553	10.166	2.81125e-24	5.47949e-24	16.5508	42.2729	8218.79	2333.58	1541.16	7148.4	1230.92	34.6696	8687.03	12.8944	11986.3	6.4685	527.691	1427.05	9.56265	9455.12	30450.1	35.7097	752.111	17.071	7936.04	9832.67	18254.8	8356.49	7334.76	8957.81	13.3391	5.87659	681.687	66.3988	18343	15091.1	13.1799	36232.7	926.444	18.1665	907.212	21.1037	57316.3	10.3288	17325.8	16777.5	924.648
GKN1	2.82651	4.64246	0.350006	13.264	3.74547e-40	9.33801e-40	10.3443	3.20249	12.3118	0	2.91335	9.82223	65.8244	3.35512	5.86962	0	10.8115	0.924072	0	0	3.82506	0	0	0	1.34426	3.7111	0	0	0	0	0	0	0.952791	0.734574	11.1447	5.77381	1.32297	2.34443	1.01384	4.22605	3.42873	0.825749	5.25615	0	4.68954	0	5.01784	4.49759	0
FABP6	2.59566	3.88264	0.263814	14.7173	4.98848e-49	1.4076e-48	3.10328	0	4.10392	1.735	0.971116	1.09136	0	2.23675	1.17392	2.4177	4.80511	20.3296	5.61373	0	9.56265	1.70102	0.933679	31.8282	0	0.742219	13.5833	1.67365	0	1.6663	1.46989	0	7.62233	10.284	1.85746	2.16518	0	2.34443	14.1937	0.704341	0.685747	0.825749	2.10246	9.37941	0	6.19726	0.836307	0	0
CD14	7104.69	2.971	0.142517	20.8466	1.63756e-96	7.59328e-96	13920.3	4591.1	8131.24	10271.2	4644.85	6748.96	5792.55	5354.77	4121.65	9578.12	6388.39	6991.53	9336.76	19329.1	10329.6	17202.4	5089.48	23020.3	6439.66	6582	26782.8	3885.37	2237.41	12232.3	17941.5	4632.58	10452.1	9464.25	6603.26	8032.09	33587.6	14908.2	6868.76	6315.12	534.197	7436.69	6643.78	11179.1	1910.21	9591.3	2672	5839.37	1564.52
S1PR1	641.113	1.74549	0.105566	16.5346	2.06858e-61	6.73791e-61	1425.44	1337.36	276.331	175.235	511.778	212.815	592.42	3172.82	797.094	1130.68	284.703	961.035	133.607	177.151	789.875	96.9581	360.4	2464.75	699.013	2197.71	191.298	1035.15	710.978	116.641	796.192	488.001	558.335	179.236	289.763	5553.68	534.48	276.643	910.427	673.35	1422.24	3424.38	385.802	927.389	910.552	3565.49	306.925	571.194	528.538
FPR2	3795.14	4.63524	0.135698	34.1585	9.9994e-256	1.34807e-254	8448.17	2153.36	6698.97	893.526	1046.86	2085.59	3093.75	12637.6	1848.93	4708.07	2380.93	13931.3	3028.05	478.963	5990.05	1919.6	3308.96	14745	2377.32	11945.3	10100.3	1514.65	426.764	2729.4	4740.89	1124.97	6261.74	3800.68	403.068	14405.7	5829.67	3194.28	8482.79	1076.94	321.615	10935.4	1528.49	7800.15	1510.03	22263.7	645.629	3082.35	447.675
FPR1	36729.9	6.41921	0.136869	46.9003	0	0	86052	11215.1	60393.4	24461.8	13093.6	26245	33057	92597.9	26578.8	27315.2	25032.2	85780.7	38918.9	17036	58091.2	47494.2	31809.5	100287	16549.1	93780.9	60021.2	13850.3	4569.12	43424.6	19735.8	18664.7	68139.8	55291.4	13709.9	74823.5	31148	21317.9	63221	19844.8	1390.01	45038	21163.4	77756.4	10006.7	111776	16138.2	24048.6	6412.77
RLN3	4.52913	1.88444	0.227195	8.29439	1.09145e-16	1.85866e-16	21.723	0	1.36797	0	0	1.09136	0	5.59186	0	2.4177	2.40255	3.69629	0	10.9352	19.1253	0.85051	0.933679	20.1837	0	8.16441	1.13194	0.836823	2.21351	0	0	0	5.71675	12.4878	1.85746	3.60863	0	0	10.1384	1.40868	0	15.6892	0	26.9658	0.78159	7.23014	0	0	1.17192
FGA	86.18	9.60931	0.344854	27.8649	7.11148e-171	5.78453e-170	55.8591	7.04549	451.432	3.47	12.6245	67.6642	355.452	34.6696	8.21746	0	117.725	6.4685	24.7004	498.646	63.1135	129.277	134.45	3.88149	21.5081	0	0	14.226	0.885402	206.621	2.44982	8.56141	4.76395	0	13.0022	54.8512	29.1054	25.7887	4.05535	68.3211	41.8305	29.727	50.4591	3.51728	30.482	21.6904	10.0357	131.929	89.0663
C3AR1	2726.91	1.75833	0.116127	15.1415	8.62687e-52	2.52731e-51	1338.55	859.55	7820.71	2654.55	831.275	3180.22	2942.35	6550.31	430.83	993.675	1519.61	4494.69	1137.34	2283.28	1273.75	692.315	1485.48	6373.4	3784.75	6340.78	5384.64	1099.59	395.332	544.88	2092.64	561.629	2395.32	2779.63	269.331	943.296	1913.02	1587.18	4057.38	797.314	628.144	582.153	1604.18	6920.83	264.959	3999.3	689.954	1841.01	581.275
CD8B	348.16	2.97776	0.114851	25.9271	3.2953e-148	2.28474e-147	83.7887	840.975	562.238	1446.99	4641.93	551.136	1059.77	159.927	1477.97	513.358	348.37	190.359	444.608	55.7697	175.953	507.754	526.595	195.627	928.88	426.034	58.8609	770.714	1080.19	263.275	636.463	592.45	456.387	141.773	1790.59	342.82	272.532	409.103	265.626	483.882	1997.58	183.316	1555.82	199.312	707.339	95.0247	1788.03	1365.77	914.101
PRL	40.3454	2.18941	0.251701	8.69848	3.36361e-18	5.9219e-18	22.7574	0	82.0785	8.675	0	0	13.1649	34.6696	1.17392	2.4177	2.40255	130.294	5.61373	18.5899	256.279	9.35561	17.7399	54.3408	30.9179	47.502	5.6597	4.18412	5.75511	2.49945	7.83942	0.856141	36.2061	33.7904	1.85746	7.21726	17.1986	0	103.412	18.3129	45.2593	96.6126	2.10246	51.5867	18.7582	26.8548	28.4345	0	33.9858
ISG20	1839.97	2.63642	0.0738196	35.7144	2.36425e-279	3.95672e-278	2839.5	2795.78	3748.25	4292.39	4138.9	3829.58	3837.56	1677.56	4786.09	2296.82	2981.57	4022.49	3925.12	2328.11	883.589	3502.4	3129.69	2021.48	2468.05	2081.92	1840.54	3271.14	2891.28	3474.23	1373.86	3225.09	1876.05	2129.53	2851.2	1369.12	976.353	2543.71	2287.22	2489.85	3235.35	1434.33	5271.92	1798.5	4079.9	1715.61	4318.69	3788.47	3058.72
IL16	4083.42	1.06096	0.0610877	17.3678	1.44667e-67	5.02709e-67	5893.14	4781.32	2158.66	4478.04	4390.41	3580.75	2534.24	7149.76	3070.98	5391.47	3544.97	11234.9	2958.44	7251.15	5643.88	2426.5	2654.45	6940.1	2578.28	6362.3	4307.03	4403.36	3585.88	2934.35	3119.6	3185.7	7635.67	6940.25	3025.8	4455.94	2206.05	1721.98	8156.33	3467.47	2937.05	4747.23	3666.69	7847.04	3178.73	9636.75	2779.05	3563.59	2387.21
CCL19	5.05173	3.33821	0.320496	10.4158	2.10132e-25	4.20265e-25	0	0	0	3.47	0.971116	8.73087	0	0	0	0	0	0	0	0	1.91253	1.70102	2.80104	2.32889	7.3934	2.22666	0	1.67365	0.885402	31.6597	5.87957	1.71228	0	0	13.0022	10.8259	5.95337	3.51664	0	0.704341	0.685747	2.47725	1.05123	0	1.56318	1.03288	59.3778	0	2.34385
HSPA6	11084.8	7.1438	0.121533	58.7805	0	0	10559.4	4623.12	6958.89	23047.8	11311.6	17119.1	9959.24	10322.6	23971.5	5149.7	29261.9	13317.7	13395.5	259537	4381.61	16120.6	4105.39	16704.4	11394.6	15092.3	4183.65	5106.29	71700.3	8210.69	9953.62	17812.9	18149.7	7954.7	15476.3	7534.1	2866.22	8974.47	12991.3	33799.2	20190.4	5294.7	13606.1	7983.05	26710.8	14913.7	11944.1	9001.18	21920.8
OLR1	230.518	2.77404	0.207231	13.3862	7.27688e-41	1.82675e-40	6.20657	22.4175	451.432	617.66	999.278	1509.35	19.7473	7.82861	306.394	333.643	193.406	9.24072	311.001	396.949	21.0378	714.428	1345.43	20.1837	67.8849	11.1333	28.2985	1188.29	481.216	398.246	52.4262	981.994	41.9228	232.86	514.516	8.66072	253.349	311.809	479.546	943.817	37.7161	16.515	527.718	53.9316	565.871	5.16439	1052.91	1503.69	1258.65
SAA1	275.458	9.9254	0.332174	29.8801	3.56567e-196	3.5559e-195	65.169	0.640499	32.8314	0	5.82669	93.8568	355.452	78.2861	9.39139	1.6118	116.524	9.24072	10.1047	288.69	36.3381	187.112	12.1378	13.1971	20.1638	7.42219	0	5.85776	0	1471.34	7.34946	6.84913	11.4335	2.20372	11.1447	46.1905	24.475	5.86107	3.04152	79.5905	26.0584	27.2497	10.5123	15.2415	10.1607	4.13151	10.872	23.9871	11.7192
TNFRSF10C	6268.67	6.30776	0.122104	51.6589	0	0	18754.2	5324.47	6064.23	1372.39	1778.11	3040.53	3857.31	19100.7	1885.32	8371.69	1800.71	33652.9	4093.53	485.524	6022.56	5338.65	5306.1	26796.2	1815.42	15695.7	11050	1266.11	412.155	7560.83	4211.73	1456.3	14032.7	11598.2	1831.45	15342.5	7747.98	2863.72	14727	2468.72	231.097	12328.4	1226.79	15002.4	1471.73	22912.3	1109.78	3260.75	584.79
XCR1	26.0733	1.65961	0.168685	9.83847	7.68714e-23	1.45357e-22	43.446	2.562	0	1.735	2.91335	1.09136	13.1649	58.1554	2.34785	8.8649	6.00638	3.69629	11.2275	5.46761	26.7754	0.85051	10.2705	13.9734	53.7702	28.2043	11.3194	14.226	3.98431	18.3293	148.459	3.42457	36.2061	75.6611	14.8597	33.9211	50.9344	39.8553	2.02768	3.52171	0	10.7347	7.35862	62.1386	1.56318	134.274	1.67261	1.4992	11.7192
TLR1	1803.68	1.74918	0.107158	16.3233	6.74221e-60	2.15751e-59	4003.24	1746.64	1507.51	260.25	262.201	487.837	664.827	6605.11	481.309	2365.32	456.485	4251.65	661.298	173.87	2763.61	417.6	1348.23	5556.74	818.651	5775.95	4664.73	383.265	304.578	1031.44	2097.54	340.744	3243.3	2487.27	245.184	4514.4	2688.28	916.672	2961.42	559.247	172.122	4182.42	340.599	4212.53	608.077	7827.14	222.458	969.98	342.202
LEP	88.2335	2.56316	0.260962	9.82193	9.05911e-23	1.70856e-22	6.20657	9.60748	90.2863	150.945	12.6245	112.41	197.473	8.94698	29.3481	39.4891	52.8562	0	52.7691	694.387	30.6005	348.709	151.256	2.32889	99.4749	5.19553	4.52776	48.5357	14.1664	197.457	26.4581	102.737	6.66954	11.0186	78.0132	3.60863	35.0587	379.797	4.05535	293.71	72.6891	1.6515	7.35862	0	9.37908	0	40.9791	229.377	23.4385
DES	886.696	5.83105	0.226634	25.7289	5.54697e-146	3.77401e-145	164.474	52.5209	310.53	265.455	119.447	343.778	1718.02	136.441	106.827	44.3245	213.827	82.2424	119.011	133.41	265.842	96.1076	234.353	212.706	127.032	74.9641	57.729	46.0253	545.408	84.9813	63.2054	58.2176	101.949	114.594	549.808	106.816	121.713	118.394	77.0517	94.3817	82.2896	108.173	119.84	209.864	1588.97	42.348	253.401	212.886	249.62
NPPA	41.013	2.20829	0.154136	14.3269	1.486e-46	4.05932e-46	36.205	4.48349	49.2471	34.7	10.6823	49.1111	2547.41	8.94698	5.86962	2.4177	39.6421	22.1777	56.1373	13.1223	5.73759	40.8245	16.8062	11.6445	34.9506	21.5244	4.52776	18.4101	9.73942	39.9912	3.91971	35.1018	11.4335	14.6915	13.0022	7.21726	17.8601	12.8944	24.3321	7.04341	36.3446	0	9.46108	17.5864	19.5397	22.7233	39.3064	8.99518	7.03155
C8G	6.88299	1.09649	0.141888	7.72782	1.094e-14	1.78372e-14	8.27542	9.60748	2.73595	1.735	5.82669	6.54815	39.4947	6.71024	22.3045	4.0295	10.8115	0.924072	6.73648	30.6186	11.4752	10.2061	3.73471	2.32889	4.03277	5.93775	2.26388	5.02094	10.1821	14.1635	3.91971	6.84913	4.76395	2.20372	5.57237	2.88691	1.32297	1.17221	5.06919	4.22605	6.85747	3.30299	9.46108	4.6897	5.47113	2.06575	5.85415	2.99839	11.7192
CD28	276.299	1.0763	0.123151	8.73972	2.33688e-18	4.1393e-18	92.0641	828.806	357.041	340.06	665.214	390.706	243.55	140.915	625.701	745.458	363.987	115.509	92.0652	100.604	70.7636	119.071	772.152	204.943	758.16	107.622	116.59	1037.66	1484.38	139.136	551.7	660.085	226.764	93.2909	232.182	127.024	525.22	609.551	192.629	914.235	2410.4	269.194	381.597	102.001	1097.35	76.4329	559.49	1371.76	1020.75
PRF1	6029.8	4.06153	0.143081	28.3862	2.9895e-177	2.56042e-176	1507.16	3248.61	8382.95	24054.1	22580.4	12802.7	26244.2	1966.1	20215	1175	26720	755.891	4780.65	18086.9	284.967	11223.3	8442.32	1391.13	21287	1653.66	628.227	18144	21738.8	17630.3	17290.8	15934.5	737.46	506.856	13726.6	1944.33	5795.94	10248.7	930.704	8228.11	17786.2	2311.27	31303.6	1131.39	13120.5	249.956	17366.8	7304.08	15101.4
CXCR2	13964.3	6.67994	0.124594	53.6137	0	0	41141.3	10258.2	11503.3	2465.44	2869.65	5231.97	9748.6	52679.8	7664.55	21601.4	9512.91	70657.3	6909.38	3530.98	11993.5	6768.36	13532.7	72972.8	2129.97	26709.5	24640.1	5832.66	721.16	7648.32	6035.38	5702.76	30779.9	28495.6	2676.6	30364.5	9982.48	3888.23	35622.2	5472.73	479.337	19296.1	5756.54	35880.9	3431.96	52891.6	1440.96	6511.01	377.36
GREM2	6.92301	1.47362	0.150529	9.78957	1.24827e-22	2.34515e-22	3.10328	7.68599	24.6235	12.145	52.4402	6.54815	13.1649	1.11837	7.04354	20.9534	16.8179	2.77222	1.12275	2.18705	3.82506	2.55153	46.6839	6.98668	6.72128	1.48444	1.13194	55.2303	9.73942	9.9978	35.7674	17.979	5.71675	0.734574	7.42983	2.16518	23.152	21.0999	5.06919	9.86077	57.6027	4.95449	9.46108	2.34485	15.6318	2.06575	3.34523	32.9823	32.8139
ADIPOQ	17.8812	1.82687	0.25737	7.09823	1.26366e-12	1.99555e-12	4.13771	3.84299	5.4719	3.47	4.85558	7.63951	46.0771	13.4205	8.21746	2.4177	12.0128	2.77222	5.61373	2.18705	36.3381	2.55153	6.53575	0	3.36064	8.90663	7.92359	0	2.65621	0	4.89964	3.42457	7.62233	2.20372	14.8597	5.77381	7.27634	10.5499	4.05535	7.04341	10.2862	2.47725	7.35862	9.37941	7.8159	1.03288	15.0535	5.99679	18.7508
LCK	1564.23	2.85467	0.103243	27.6501	2.78157e-168	2.22525e-167	772.718	3500.33	1764.69	4882.29	7003.69	4066.4	3804.65	1003.18	5437.61	2591.78	4307.78	726.321	952.089	3154.81	466.657	2104.16	2430.37	1718.72	3751.82	930.743	457.304	4847.72	7458.18	2113.7	3593.89	3716.51	1208.14	655.974	5329.05	874.732	1600.13	1679.78	1212.55	4147.86	7756.48	1007.41	5250.9	865.25	3466.35	294.37	5866.7	3344.71	3778.28
MX2	4827.79	2.38953	0.0813932	29.3578	1.89859e-189	1.77202e-188	8380.94	7917.85	10678.4	2002.19	2667.65	5949	2889.69	10511.6	4599.43	4256.77	4212.88	14964.4	4543.75	715.164	6131.57	2945.32	4307.06	10614.3	7328.21	11700.3	9972.4	4590.81	3056.85	3680.86	3608.1	3085.53	10014.8	7544.07	3243.12	8577	5538.62	4513.03	9953.87	5219.87	2428.23	5871.07	4309	8843.61	8377.86	12621.8	4894.91	4647.51	1087.55
CCR3	94.9229	2.74423	0.141268	19.4257	4.67651e-84	1.87576e-83	58.9624	748.103	113.542	135.33	187.425	414.716	85.5718	72.6942	92.74	249.023	159.77	12.937	68.4875	25.151	19.1253	51.0306	247.425	55.1171	124.344	51.9553	59.9929	193.306	38.9577	55.821	89.1735	168.66	499.262	52.1547	198.748	28.1473	67.4715	25.7887	40.5535	204.259	2.05724	17.3407	84.0985	69.1731	65.6535	30.9863	59.3778	92.9502	9.3754
CCR4	101.004	1.13794	0.116769	9.74522	1.93352e-22	3.61852e-22	33.1017	353.555	139.533	86.75	249.577	86.2173	52.6595	106.245	282.916	291.736	145.354	72.0776	103.293	10.9352	38.2506	34.0204	202.608	108.682	98.1306	66.0575	41.8818	509.625	252.782	12.4972	155.319	189.207	106.713	60.9696	139.309	28.1473	198.446	153.56	81.1071	175.381	388.818	140.377	134.558	38.69	347.807	45.4466	112.901	617.669	407.83
SOCS3	4333.85	2.41291	0.0963998	25.0303	2.864e-138	1.80519e-137	11104.6	864.674	6495.14	2585.15	3429.98	4159.17	2929.19	10204	3370.33	1222.55	4437.52	7022.95	6336.78	2658.35	3421.52	5871.07	20116.1	11055.3	3566.31	6619.11	7484.39	3404.2	3439.34	3256.78	7122.12	3176.28	3274.74	2884.67	1205.49	12091.8	8152.15	5379.29	3088.15	3283.64	1067.71	8142.71	2861.45	6428.41	4234.65	10609.7	2943.8	8470.46	3117.32
SEMA4B	1693.89	1.84453	0.0785112	23.4939	4.71152e-122	2.62834e-121	3535.67	1521.19	1065.65	513.56	720.568	814.154	645.079	3480.38	800.616	2204.94	570.606	5265.36	972.298	2821.29	2107.61	595.357	1223.12	6811.24	980.634	4316.75	2223.13	1024.27	567.985	734.838	1543.88	525.671	3330.96	2674.58	648.253	2954.03	1765.5	1683.3	4516.65	853.661	707.691	3471.45	792.628	2553.54	990.274	3966.25	632.248	910.012	690.264
SFTPA2	44.6978	6.58487	0.27324	24.0992	2.54941e-128	1.48478e-127	22.7574	0	17.7837	3.47	0	17.4617	92.1542	0	10.5653	3.2236	24.0255	4.62036	3.36824	21.8705	7.65012	2.55153	7.46943	2.32889	0	5.93775	1.13194	2.51047	1.7708	0.83315	0.979928	0.856141	0	2.9383	0	0	0	0	2.02768	3.52171	5.48597	0.825749	0	3.51728	22.6661	3.09863	4.18154	0	3.51577
SOCS1	115.507	1.49525	0.0988757	15.1225	1.15146e-51	3.36652e-51	154.13	112.728	188.781	55.52	113.621	90.5828	184.308	187.887	196.045	78.9782	79.2842	203.296	227.917	91.8559	93.714	84.2005	131.649	163.799	111.573	132.115	61.1248	151.465	106.248	59.9868	83.7839	170.372	85.7512	51.4202	65.011	187.649	26.4594	62.1274	169.311	80.9992	147.436	259.285	167.146	170.002	160.226	84.6959	80.2855	191.897	146.491
IRF7	2275.77	1.82759	0.0798391	22.8909	5.72114e-116	3.09665e-115	2685.38	5495.48	8027.28	3185.46	1747.04	4817.26	2020.81	2098.07	1662.28	1852.76	2728.1	1794.55	3575.95	6993.08	1648.6	4256.8	3370.58	2855.22	5429.45	2894.65	1892.6	2749.8	1816.85	4397.36	1897.63	3719.93	2473.45	1755.63	5865.85	3025.48	2079.05	3534.23	3099.3	2751.16	2002.38	1526.81	4059.85	2188.92	3150.59	1378.89	4210.81	1857.5	1156.69
NTF3	0.346821	1.51506	0.436131	3.47386	0.000513027	0.000644493	1.03443	0	1.36797	0	0	0	0	0	0	0	0	0	0	0	0	0	0	0	0.672128	0	0	0	0.442701	0	0	0	0	0	0	0	0	1.17221	0	0	0	0.825749	0	0	0	0	0	0	0
IFITM1	13446.1	4.64835	0.104804	44.3529	0	0	34749.5	15484.1	18646.9	9226.74	7196.94	14840.3	18786.3	45600.5	9727.13	6196.57	9982.61	27172.3	20311.6	8028.64	18061.9	11201.2	9710.26	32439.2	16090.7	35182.7	3316.59	5707.97	7702.56	19717.3	7216.68	11315.6	26193.2	13705.7	11343.5	24618.8	6759.06	13004.5	15236	6018.59	5603.92	9850.36	14519.6	26684.4	6370.74	26435.5	12387.4	5410.6	5995.57
RXRA	5603.91	2.27669	0.0753968	30.1961	2.66634e-200	2.69597e-199	9859.13	4457.23	5450.01	8258.6	5538.27	8772.34	11341.5	9467.02	5120.65	6468.16	7638.92	15568.8	9019.02	5250	10239.7	11578.8	8415.25	15550.8	2957.36	8540.72	9537.73	4596.67	2043.07	11784.9	3897.66	6897.93	7878.63	8948.58	12504.4	8088.39	4580.79	4626.73	9258.37	6922.26	2180.67	9087.36	4346.84	8399.26	2928.62	13818.9	5049.62	5545.53	4986.54
TNFRSF18	146.689	1.8525	0.164783	11.242	2.53484e-29	5.38006e-29	31.0328	60.2069	132.694	364.35	311.728	471.467	315.957	53.6819	228.915	58.8307	595.833	19.4055	536.673	711.883	13.3877	124.174	302.512	24.0652	992.06	31.9154	14.7152	478.663	453.769	913.132	216.564	630.12	63.837	33.0558	401.211	20.9301	84.0087	457.164	58.8026	134.529	340.816	64.4084	321.677	38.69	253.235	13.4274	281.836	298.34	401.97
TMPRSS6	11.373	1.47412	0.12662	11.6421	2.51788e-31	5.54619e-31	12.4131	12.81	4.10392	26.025	29.1335	31.6494	78.9893	4.47349	21.1306	3.2236	31.2332	1.84814	13.473	63.4243	1.91253	11.0566	8.40311	6.21038	19.4917	3.7111	9.05553	11.7155	44.7128	27.4939	23.0283	34.2457	0	5.14202	13.0022	6.49554	8.59931	31.6498	6.08303	17.6085	79.5466	5.78024	24.1783	1.17243	15.6318	0	40.9791	8.99518	18.7508
CCK	0.795775	2.5815	0.290113	8.89826	5.67272e-19	1.01219e-18	0	0	0	1.735	0	0	0	0	0	1.6118	0	0	0	0	0	0.85051	0	0	0.672128	0	1.13194	2.51047	0	0	0	0.856141	1.90558	0	3.71492	0	1.32297	0	0	3.52171	0.685747	0.825749	0	0	0	2.06575	0	0	0
ISG15	446.979	1.75773	0.123046	14.2851	2.70864e-46	7.33044e-46	238.953	3252.45	5306.37	995.891	633.167	1176.48	928.124	129.731	483.657	376.355	482.913	141.383	1219.3	1691.68	145.352	554.532	559.274	85.3927	2904.94	152.155	72.4442	566.529	762.331	462.398	211.175	1783.34	288.696	230.656	936.159	328.386	295.023	943.633	165.256	446.552	380.589	165.15	3088.52	274.348	3264.7	63.0055	4685.83	332.822	168.757
TMSB4XP8	1.37923	2.12162	0.20319	10.4416	1.60155e-25	3.21193e-25	10.3443	2.562	0	0	0.971116	4.36543	0	3.35512	0	0.8059	3.60383	0.924072	0	3.28057	1.91253	0	1.86736	3.10519	0.672128	0	0	0	0.442701	1.6663	0.979928	0	1.90558	1.46915	7.42983	0.721726	1.32297	0	0	1.40868	0.685747	1.6515	1.05123	0	0	1.03288	0	1.4992	2.34385
DMBT1	4.58068	4.73446	0.316092	14.9781	1.02041e-50	2.94785e-50	2.06886	3.84299	5.4719	1.735	6.79781	0	0	2.23675	5.86962	1.6118	2.40255	0	3.36824	1.09352	5.73759	1.70102	0.933679	0	0.672128	2.22666	1.13194	0.836823	0	2.49945	0	3.42457	4.76395	0	9.28729	2.16518	0	7.03329	2.02768	0	2.74299	2.47725	3.15369	0	1.56318	0	0.836307	8.99518	2.34385
S100A3	2.29805	1.10064	0.169194	6.50522	7.75778e-11	1.16929e-10	1.03443	1.9215	2.73595	0	0.971116	2.18272	0	1.11837	2.34785	1.6118	1.20128	0	3.36824	2.18705	1.91253	0.85051	0	0.776298	4.03277	2.22666	0	0.836823	2.21351	4.9989	1.46989	3.42457	4.76395	0.734574	5.57237	2.16518	5.29188	3.51664	2.02768	2.11302	0	3.30299	0	1.17243	0	0	3.34523	26.9855	3.51577
PLA2G2A	152.234	9.77676	0.304168	32.1426	1.11932e-226	1.3143e-225	9.30985	4.48349	36.9353	17.35	11.6534	20.7358	414.694	5.59186	15.261	0.8059	9.61021	9.24072	6.73648	28.4316	59.2884	11.0566	10.2705	2.32889	63.18	18.5555	7.92359	0.836823	3.09891	320.763	103.872	5.13685	3.81116	4.40744	68.7259	14.4345	11.2453	17.5832	3.04152	11.2695	21.9439	8.25749	14.7172	9.37941	44.5506	1.03288	15.0535	25.4863	2.34385
PLSCR1	1973.65	1.35038	0.0781447	17.2805	6.5985e-67	2.28748e-66	2933.64	1539.12	4196.95	716.555	545.767	1069.53	1744.35	5351.41	1183.31	798.647	690.734	4277.53	1187.87	562.071	2377.28	1100.56	1942.99	3883.04	2093.01	4922.4	1025.54	796.656	394.889	2951.85	2073.04	745.699	2417.23	1870.96	508.943	8082.61	3560.78	4816.63	1949.61	1007.91	669.975	4705.12	1049.13	2714.17	1604.6	5424.67	1182.54	1791.54	1536.39
PDCD1	113.383	1.91804	0.130606	14.6857	7.95744e-49	2.23669e-48	21.723	231.22	332.418	206.465	1366.36	396.163	98.7366	36.9063	589.31	82.2018	333.955	36.0388	217.813	101.698	15.3002	391.235	146.588	62.8801	185.507	46.7598	287.513	462.763	362.572	234.115	246.452	220.028	71.4593	27.9138	265.616	28.1473	78.7168	187.554	25.346	220.459	178.294	57.8024	798.935	36.3452	338.428	26.8548	484.222	553.203	728.937
KIR2DL4	124.545	4.41022	0.161919	27.2372	2.35699e-163	1.81575e-162	102.408	7.68599	183.309	123.185	157.321	169.161	118.484	111.837	216.002	1.6118	439.667	35.1147	392.961	879.192	24.8629	71.4428	143.787	52.7882	166.016	48.2442	13.5833	306.277	78.8008	674.851	88.1935	343.313	11.4335	99.1675	105.875	105.372	109.807	320.015	35.4844	69.0254	267.441	116.431	80.9448	19.9312	121.146	49.5781	58.5415	128.931	473.457
APOD	96.0043	2.41236	0.189994	12.697	6.14104e-37	1.44682e-36	25.8607	12.1695	32.8314	38.17	22.3357	44.7457	171.144	22.3675	27.0002	29.8183	38.4408	28.6462	35.9279	17.4964	72.6762	34.0204	26.143	17.0785	39.6555	32.6576	21.5069	24.2679	20.3642	27.4939	14.209	44.5194	23.8198	10.284	421.643	32.4777	29.7668	38.6831	8.11071	47.1908	26.0584	36.3329	54.664	35.1728	27.3556	25.8219	110.393	34.4815	31.642
CLDN4	20.6598	2.76023	0.214217	12.8852	5.45495e-38	1.30847e-37	3.10328	4.48349	9.57582	1.735	3.88446	4.36543	6.58244	6.71024	8.21746	2.4177	4.80511	1.84814	3.36824	5.46761	15.3002	1.70102	3.73471	2.32889	3.36064	8.16441	3.39582	3.34729	0.885402	2.49945	0.489964	1.71228	3.81116	2.20372	7.42983	1.44345	10.5838	5.86107	3.04152	2.11302	22.6296	4.12874	5.25615	5.86213	8.59749	3.09863	4.18154	8.99518	5.85962
S100A14	28.4567	7.01999	0.281123	24.9712	1.25652e-137	7.85191e-137	11.3787	2.562	25.9915	1.735	10.6823	13.0963	118.484	5.59186	7.04354	0	20.4217	3.69629	2.24549	3.28057	32.513	1.70102	5.60207	5.43408	4.03277	28.2043	0	0.836823	2.65621	2.49945	0.489964	4.28071	3.81116	6.61116	9.28729	3.60863	3.30743	2.34443	9.12455	1.40868	13.0292	9.08324	6.30739	9.37941	10.9423	0	20.0714	4.49759	9.3754
CXCL17	20.6413	1.44649	0.290381	4.98136	6.31391e-07	8.772e-07	0	3.20249	5.4719	0	1.94223	0	6.58244	0	1.17392	1.6118	0	0.924072	0	6.56114	5.73759	0.85051	0.933679	0.776298	0	3.7111	0	0	0.885402	0	0.979928	0	0	0	0	1.44345	0	0	0	1.40868	1.37149	3.30299	0	0	2.34477	0	3.34523	0	0
NCR1	100.386	2.23007	0.10751	20.743	1.41731e-95	6.53039e-95	124.131	61.4879	113.542	114.51	207.819	174.617	236.968	186.768	258.263	12.8944	197.009	153.396	80.8377	121.381	63.1135	39.1235	164.327	203.39	162.655	78.6752	24.9027	266.947	345.307	118.307	177.367	97.6001	113.382	132.223	40.8641	240.335	93.9309	155.905	87.1901	168.338	100.119	251.028	160.838	72.6904	263.396	156.997	117.083	133.428	269.543
SERPINA3	37.2897	7.55896	0.302093	25.022	3.52393e-138	2.21157e-137	3.10328	4.48349	16.4157	15.615	13.5956	48.0198	177.726	10.0654	5.86962	6.4472	2.40255	3.69629	38.1734	50.302	53.5508	0	45.7503	0	23.5245	7.42219	14.7152	12.5523	2.65621	35.8254	6.36953	2.56842	3.81116	6.61116	37.1492	0	19.8446	12.8944	4.05535	3.52171	4.11448	1.6515	0	23.4485	7.03431	1.03288	22.5803	0	3.51577
SEMA4A	4882.55	1.90485	0.0939314	20.2791	1.96552e-91	8.67212e-91	8155.43	1883.07	3428.14	2933.89	2503.54	2606.16	2086.63	10885.1	1481.49	5198.06	2483.04	7705.84	3590.54	1111.02	7273.35	3552.58	2439.7	14511.3	2594.41	11790.9	15964.9	2294.57	1078.86	6789.34	5717.39	2374.94	8154.94	6000	2860.49	9581.64	6053.92	2499.16	7576.42	2100.34	907.243	5179.1	2391.55	11207.2	1015.29	14346.7	1477.76	2212.81	2748.16
S100A5	5.21215	1.44188	0.117798	12.2403	1.89367e-34	4.33519e-34	7.241	3.20249	2.73595	5.205	13.5956	4.36543	6.58244	3.35512	9.39139	4.8354	4.80511	7.39258	4.49098	4.37409	9.56265	5.10306	4.66839	15.526	2.01638	8.90663	3.39582	5.02094	7.96862	5.83205	1.95986	5.13685	6.66954	6.61116	5.57237	7.21726	5.95337	7.03329	10.1384	2.11302	2.05724	3.30299	4.20492	12.8967	2.34477	7.23014	11.7083	8.99518	1.17192
S100A2	50.5486	5.05672	0.258501	19.5617	3.27812e-85	1.33696e-84	7.241	5.12399	10.9438	0	2.91335	7.63951	39.4947	2.23675	1.17392	0.8059	6.00638	4.62036	4.49098	5.46761	15.3002	4.25255	0.933679	6.21038	5.37702	22.2666	0	0	2.21351	2.49945	0.489964	0	5.71675	8.08031	9.28729	5.05208	3.96891	4.68886	4.05535	2.11302	8.22896	9.90898	2.10246	5.86213	4.68954	2.06575	6.69046	4.49759	5.85962
IGF2R	5852.43	1.68393	0.0914879	18.4061	1.1743e-75	4.38405e-75	7632.01	3039.17	10076.5	1866.86	6080.16	6101.79	5897.87	9924.44	6845.15	6495.56	5755.32	16618.5	4157.53	3996.83	5940.32	3407.14	7224.81	21362.9	3271.25	10058.6	32001.1	6929.73	4383.18	3730.01	7848.73	2820.99	8569.4	7551.42	1435.82	9305.22	5590.21	4664.24	9760.22	7006.78	4140.54	6068.43	3707.69	7824.77	11935.7	11200.5	3138.66	7086.7	3118.49
IL27	26.8563	3.20649	0.119527	26.8265	1.5842e-158	1.17086e-157	69.3067	26.2605	35.5673	22.555	17.4801	42.563	6.58244	100.654	23.4785	10.4767	13.214	20.3296	6.73648	24.0575	40.1631	11.0566	22.4083	90.8268	45.0326	83.8708	35.0902	9.20505	9.29672	23.3282	34.7874	31.6772	36.2061	22.0372	9.28729	67.1206	35.7202	70.3329	24.3321	9.86077	2.74299	37.1587	12.6148	56.2764	7.03431	91.9261	18.3988	13.4928	1.17192
GUCA2A	0.327764	1.49489	0.327117	4.56989	4.87975e-06	6.57253e-06	0	0	1.36797	0	1.94223	0	0	0	0	0.8059	0	0	0	0	1.91253	0	0	0	0	0	3.39582	0	0.442701	0	0	0	0	0	3.71492	2.16518	1.32297	2.34443	0	0	0.685747	1.6515	2.10246	0	0	0	0	1.4992	0
C5AR1	9790.47	3.67768	0.123105	29.8744	4.23049e-196	4.1902e-195	14542	3798.8	19094.2	13375.1	9468.38	15882.5	15356.8	20442.7	14279.6	10020.6	22043.4	20690	15181.8	11237	10608.8	24174	11465.6	23984.5	5887.84	14260.3	62639.3	13536.4	4931.69	22845	12669	14487.6	10656	12041.1	6761.15	12472.2	12891	10152.5	14473.6	20388.6	617.172	9122.05	11870.5	13744.3	12829.8	26773.2	14358.6	15182.4	3841.57
S100A10	2938.32	1.00879	0.0961432	10.4926	9.34558e-26	1.88204e-25	6225.19	2859.83	3723.63	3707.7	3618.38	3092.91	4008.71	1435.99	4067.65	2616.76	3600.23	1977.51	8212.89	11178	5682.13	6527.66	2453.71	2839.7	2660.28	3108.41	2509.51	2466.12	3612.88	4370.7	2000.52	2903.18	2746.9	5803.13	8076.23	2990.83	4149.5	4320.78	3172.3	3739.35	1569.67	5363.24	3527.93	4894.88	1338.08	2131.86	4884.04	3196.29	2618.08
S100A6	12775.3	3.46212	0.0996545	34.7412	1.87988e-264	2.76475e-263	34107.2	7055.74	12893.2	9991.87	6163.67	9489.36	10413.4	33973.9	6288.71	9377.46	6704.32	17511.2	20858.4	15816.7	26750.6	14308.1	11066	35515.6	7287.88	37758.2	3356.2	4143.95	4554.51	13716.1	5205.38	6706.16	27487.1	31176	10346	21645.3	8898.97	10337.8	15731.7	7922.43	1277.55	22350.5	6729.98	31163.1	2447.16	22391.7	10769.1	10248.5	7803.85
TUBB3	7.29445	1.17465	0.295353	3.97709	6.9765e-05	9.06945e-05	8.27542	3.84299	9.57582	0	12.6245	15.279	0	0	32.8699	7.2531	0	12.0129	10.1047	120.287	0	0	0	0	8.73766	2.22666	0	16.7365	0	0	0	0	0	0	3.71492	21.6518	7.93783	15.2388	9.12455	0	24.0011	0	0	11.7243	0	2.06575	0	5.99679	16.4069
CSF2RA	2290	1.80321	0.097084	18.5737	5.24551e-77	1.9735e-76	4861.81	1360.42	1692.18	1042.74	554.507	1420.95	1744.35	4757.56	907.443	2021.2	898.555	6796.55	2108.52	710.79	4372.04	1751.2	1206.31	4979.95	696.996	7861.59	2941.91	635.149	589.235	2796.05	1383.66	748.268	4378.07	4439.76	2202.95	3892.27	1787.33	1353.91	3651.85	834.644	250.983	3187.39	573.972	4830.39	674.512	7051.45	659.01	1239.84	626.98
CARD11	1177.65	1.50813	0.112576	13.3965	6.33705e-41	1.59632e-40	378.601	1580.75	1574.54	3244.45	5117.78	2757.86	2553.99	584.909	3480.68	1082.32	4396.67	468.504	1235.02	2640.86	237.154	1740.99	2349.14	829.862	3188.57	405.252	515.033	4959.85	4793.57	3252.62	2795.24	3480.22	478.301	319.54	2301.39	451.801	957.831	1781.77	626.552	2897.66	2824.59	691.977	3951.58	374.004	2721.5	160.096	2504.74	2175.33	2320.41
SH2D1B	289.926	3.17596	0.138321	22.9607	1.1508e-116	6.25213e-116	133.441	301.675	514.359	650.625	395.244	846.894	1224.33	178.94	783.007	141.033	882.938	83.1665	199.849	694.387	26.7754	146.288	811.367	106.353	860.323	131.373	11.3194	903.769	2017.83	686.515	572.768	655.804	78.1289	74.1919	154.169	198.475	344.634	675.195	81.1071	684.619	566.427	349.292	631.79	80.8974	840.991	22.7233	784.456	954.988	837.926
FAM3D	6.15928	2.58529	0.246158	10.5026	8.40703e-26	1.69538e-25	3.10328	3.84299	0	1.735	0.971116	7.63951	0	5.59186	2.34785	0	0	0.924072	1.12275	0	5.73759	3.40204	0	1.5526	2.01638	4.45332	3.39582	1.67365	0.885402	4.9989	1.46989	0	20.9614	11.0186	0	0.721726	1.32297	0	0	0.704341	1.37149	0	3.15369	7.03455	2.34477	7.23014	0	1.4992	0
CD247	1966.56	3.63424	0.115848	31.3707	5.0813e-216	5.60483e-215	985.81	2272.49	2972.61	5883.39	6702.64	4817.26	6891.82	1037.85	6740.67	1740.74	6674.29	727.245	2209.56	3949.8	344.255	2373.77	4235.17	1328.25	5018.78	955.236	295.437	6973.25	10829.4	4952.24	3649.25	5142.84	750.799	503.183	2788.04	889.889	2006.29	3500.23	900.289	4178.86	6568.08	1141.18	7081.09	862.905	5229.62	279.91	5906.84	4224.74	4945.52
CD3E	2199.85	2.46697	0.107259	23.0002	4.64516e-117	2.53309e-116	1134.77	4347.07	2704.49	8305.45	15914.6	6168.36	3850.73	1028.9	10254.2	4172.95	4843.55	1109.81	1667.28	5182.2	663.648	4981.44	3125.02	2175.96	3754.51	1169.74	867.067	8379.95	7143.87	2586.1	4004.97	5812.34	2002.77	908.668	10936.7	1579.86	1526.71	1508.64	1586.66	4402.13	6155.95	1099.9	9865.8	1555.81	4387.84	494.748	6909.57	4272.71	5578.36
FCGR3A	6450.51	2.76721	0.12164	22.7491	1.46336e-114	7.86219e-114	17636	7170.39	8545.74	8062.55	6045.2	11421.1	17199.9	8189.84	9439.52	14079.1	9171.75	10945.6	5151.16	11722.6	3756.21	6809.18	8839.14	14652.6	15975.1	5545.86	1556.42	6190.82	12075.1	11494.1	15480.9	9126.47	18568	4926.79	5282.61	5298.92	8111.14	6184.6	9287.78	6434.16	3660.52	8919.74	8933.36	7154.14	8051.16	6136.32	6689.62	8557.41	6472.54
AGER	533.94	1.30298	0.0828489	15.7272	9.85059e-56	3.02583e-55	737.547	714.797	292.747	232.49	294.248	342.687	388.364	578.199	294.655	528.671	422.849	841.83	692.734	1913.66	661.736	334.25	404.283	893.519	219.786	1376.82	910.08	250.21	289.969	450.734	163.158	237.151	992.808	1169.44	492.226	607.694	266.579	261.404	922.593	388.092	310.643	151.938	261.756	881.664	395.484	598.036	250.056	236.873	283.606
HSPA1B	22589	4.86718	0.178168	27.3178	2.60406e-164	2.01676e-163	1988.17	365.084	27739.8	24718.6	33377.2	48412.7	36006	1340.93	89861.5	559.295	43706	2647.47	41946.9	329834	612.01	31189	14696.1	1663.61	55970.8	1442.13	376.936	29076.3	137588	13129.6	31403.3	62827.1	1139.54	997.551	37262.5	3014.65	4993.55	18283	2648.15	97961.9	147857	1511.95	58439	1370.57	88849.6	2394.21	38130.6	32717	86713
HSPA1A	51783.4	4.80718	0.135585	35.4552	2.41396e-275	3.82036e-274	15903.3	2438.38	55565.8	151927	91469.4	89562.3	48986.5	18485.6	131630	5672.73	132310	19496.1	116949	1.1999e+06	11316.4	105201	18203	31308.1	60105	18639.4	11250.4	38708.9	237950	53140.8	57646.2	148686	11883.2	10006.4	112816	24431.9	7707.63	38989	14300.2	163161	213480	11049.3	112314	14407.9	153393	23823.3	67888.9	41955	143756
HSPA1L	138.801	1.48017	0.0745546	19.8535	1.02799e-87	4.33841e-87	233.781	142.831	67.0308	79.81	52.4402	85.126	131.649	320.973	138.523	157.956	67.2715	251.348	68.4875	735.941	181.69	41.675	24.2756	343.9	59.1472	242.706	104.139	51.0462	216.038	44.9901	80.8441	95.8878	272.498	242.409	48.2939	244.665	39.6891	158.249	295.027	97.9034	394.304	211.392	58.8689	302.486	141.468	312.962	49.3421	52.4719	126.568
NCR3	324.315	4.01608	0.129074	31.1146	1.52816e-212	1.66045e-211	80.6854	269.01	238.028	1530.27	709.886	516.213	1941.82	150.98	1146.92	120.079	1078.75	47.1277	368.261	1205.06	19.1253	728.036	542.467	99.3661	941.651	81.6441	61.1248	845.191	2214.83	352.422	750.135	1382.67	208.661	40.4016	1175.77	64.2337	95.9154	303.604	113.55	636.02	418.305	150.286	1591.56	66.8283	481.459	11.3617	1877.51	458.754	719.562
HLA-C	66846.1	3.25052	0.0744213	43.6772	0	0	133763	36038.3	98144	51796.7	98723.6	68096.4	40482	128027	101556	105579	87648.7	319636	84660.7	64721.2	55189.9	48969	64574.2	204037	72530	98395.3	47366.1	56920.7	70361.1	65034.8	55386	87573.9	110893	60538.4	75632	67052.7	44001.4	25630.5	153994	96239	37370.5	82399.8	78873.9	158628	60551.3	106874	60200.7	65871.7	40717.3
LILRB3	8874.12	4.14641	0.117276	35.3561	8.08144e-274	1.25176e-272	20370	3803.28	11231.1	3228.84	2863.82	11286.8	5838.63	19016.8	4418.65	6391.59	6958.99	31217	15815	7476.41	11180.7	7434.31	15715.7	13956.3	10098	44302.3	18649.9	5673.66	1974	24302.1	11701.3	3147.18	20620.3	13290.6	3700.06	31000.3	8166.04	7083.69	14470.5	7770.29	1756.88	22174.7	2850.94	13433.7	6939.74	24636.2	3371.16	7217.13	3814.61
HLA-E	69826.2	2.90791	0.0536185	54.2333	0	0	138643	73591.4	86512.1	94198.4	99437.4	95037.7	59123.5	174370	85090.7	89410.6	88063.2	175945	120796	58699.2	85733	77472.1	75667.2	184042	62397	118679	71317.9	69430.4	76416.4	100069	49968.5	79221.3	122051	110139	75087.7	87300.8	58915.9	62195.3	136678	75334.9	66438.6	59638	76631.6	134924	59983.1	122962	73369.2	77171.1	60613.1
HLA-G	26.8347	2.11046	0.125902	16.7627	4.57387e-63	1.52045e-62	107.581	30.744	21.8876	116.245	30.1046	42.563	32.9122	97.2984	7.04354	21.7593	30.0319	4.62036	171.78	14.2158	42.0757	44.2265	21.4746	12.4208	20.836	44.5332	55.4651	48.5357	30.9891	43.3238	1.95986	35.1018	36.2061	88.1489	44.579	77.2247	18.5216	39.8553	5.06919	73.9558	91.2043	3.30299	46.2542	72.6904	18.7582	96.0576	41.8154	67.4638	29.2981
HLA-F	4859.2	3.12675	0.0719814	43.4383	0	0	8151.29	10114.8	7236.59	7424.07	8252.54	7826.13	7964.76	10497	9542.82	5540.56	8532.67	13884.2	7330.41	2234.07	3404.3	4878.52	6117.46	3531.38	7519.76	8597.13	2469.89	7467.81	10637.2	7526.68	5981.48	4890.28	8717.08	4306.81	4697.51	4552.65	3708.29	5902.1	9001.87	6279.2	6566.71	4509.41	7236.67	10400.6	9842.56	7000.84	8559.61	8053.68	7147.57
TMSB4X	50879.8	1.79677	0.0513795	34.9705	6.32391e-268	9.59126e-267	78527.6	47254.1	60259.3	77800.9	72933.7	95090.1	60927.1	114802	68276.6	52697.8	53596.2	74857.2	61790.3	58447.7	77874.4	72048.4	67471.4	83060	60138	76073	12146.9	45471.3	57313.8	83248.3	30688.9	77736.8	73253.4	96121.2	59321.6	69706.5	43785.1	68385.8	52532.1	67895.7	26912.8	61904.7	69443.3	74791.4	36787.9	65008.3	110792	86311.7	86424.7
KLRC2	16.5361	1.65529	0.176317	9.38817	6.10518e-21	1.11533e-20	8.27542	44.8349	8.20785	15.615	16.509	16.3704	263.298	3.35512	38.7395	2.4177	15.6166	7.39258	2.24549	9.8417	1.91253	7.65459	22.4083	3.88149	16.1311	8.16441	1.13194	20.0838	349.734	15.8298	32.3376	16.2667	9.52791	2.20372	5.57237	1.44345	5.95337	19.9276	6.08303	35.9214	189.266	10.7347	11.5635	4.6897	123.491	2.06575	40.9791	34.4815	103.129
KLRC3	18.4118	2.10463	0.201098	10.4657	1.24218e-25	2.49809e-25	12.4131	45.4754	19.1516	24.29	42.7291	42.563	151.396	5.59186	86.8703	4.0295	16.8179	2.77222	7.85922	14.2158	0	13.6082	50.4186	8.53927	6.72128	14.1022	0	14.226	343.093	71.6509	21.0685	40.2387	3.81116	3.67287	24.147	3.60863	17.8601	25.7887	0	74.6601	49.3738	14.0377	16.8197	0	103.17	0	54.36	41.9775	71.4874
DEFA1	21489.7	6.28325	0.232016	27.0811	1.64233e-161	1.23898e-160	2145.4	2016.29	14823.4	140063	89978.7	44792.6	10301.5	4998.01	8312.55	36425.1	3562.99	1177.27	177298	7216.16	46245	61345.6	117011	10593.4	20130.2	2628.2	230.916	46385.1	3102.45	104608	55.3659	101746	12178.6	54469.4	17406.2	711.622	12531.8	21459.7	33681.7	18337.5	1316.63	2528.44	41299.7	14177	1089.54	466.861	34312.9	82115.5	159608
HLA-H	1034.63	1.5529	0.103834	14.9556	1.43249e-50	4.12193e-50	2792.96	1305.98	748.282	3237.51	2155.88	1960.08	691.157	1497.5	763.05	825.242	1691.4	214.385	7109.23	1067.28	1902.97	1596.41	561.141	417.648	536.358	777.846	1191.93	2948.96	871.678	3220.12	31.3577	805.629	509.743	3323.95	538.663	2227.97	1642.47	563.835	633.649	3119.53	450.536	206.437	2479.85	3524.31	1389.67	2383.88	1289.59	1876.99	791.049
HLA-A	48753.2	2.32603	0.0542261	42.895	0	0	94761.9	58168.8	66084.1	119000	99457.8	73905.7	57043.5	92021.9	84885.2	64038.4	61814.1	113330	120053	54375.4	60675	72053.5	56371.8	80097.6	72219.4	68942.5	32691.6	73791.9	74357.8	109962	50753.9	78353.2	80445.1	66523	98436	46405.6	36301.7	61679.6	55580.7	60223.3	48940.4	31035.8	66670.1	66647.7	56664.5	62205	74714	67963.1	61762.8
IGLV4-60	12.4201	1.18274	0.21464	5.51034	3.58136e-08	5.1374e-08	2.06886	3.84299	20.5196	81.545	19.4223	21.8272	32.9122	0	4.69569	5.6413	8.40894	4.62036	34.8051	37.1798	0	0.85051	0.933679	0	0	2.22666	2.26388	9.20505	1.7708	4.9989	14.6989	11.1298	0.952791	0	7.42983	2.88691	5.29188	5.86107	6.08303	3.52171	1.37149	5.78024	12.6148	0	6.25272	0	12.5446	0	62.112
IGLV10-54	31.4433	1.36394	0.224011	6.08872	1.13819e-09	1.67733e-09	1.03443	5.76449	31.4634	69.4	49.5269	3.27408	32.9122	3.35512	1.17392	0.8059	42.0447	2.77222	2.24549	114.82	3.82506	75.6954	4.66839	10.8682	5.37702	9.64885	0	20.9206	1.3281	3.3326	21.5584	11.1298	10.4807	2.9383	0	1.44345	27.1209	1.17221	17.2353	1.40868	1.37149	9.08324	132.455	1.17243	5.47113	1.03288	7.52677	2.99839	78.5189
IGLV5-48	0.41426	1.53588	0.375025	4.09541	4.21425e-05	5.51794e-05	0	0	0	0	0	0	0	0	0	0	0	0	0	1.09352	1.91253	0	0	0	0.672128	0	0	0.836823	0	0.83315	0	0	0	0	0	0.721726	0	0	0	0	0	0	1.05123	0	0	3.09863	0	0	3.51577
IGLV2-18	32.7608	1.9539	0.223515	8.74169	2.29654e-18	4.07279e-18	0	4.48349	15.0477	1309.93	8.74004	1.09136	6.58244	4.47349	7.04354	1.6118	8.40894	5.54443	52.7691	74.3595	5.73759	7.65459	1.86736	4.65779	4.03277	1.48444	1.13194	13.3892	4.86971	8.3315	9.79928	19.6913	5.71675	8.81489	14.8597	3.60863	2.64594	7.03329	1.01384	0.704341	1.37149	1.6515	29.4345	2.34485	8.59749	2.06575	11.7083	7.49598	162.898
IGLV3-12	2.50788	1.15804	0.226597	5.11058	3.21169e-07	4.49636e-07	1.03443	0	1.36797	3.47	0.971116	2.18272	0	0	3.52177	5.6413	8.40894	3.69629	1.12275	2.18705	0	5.10306	2.80104	3.88149	8.06553	4.45332	0	18.4101	0.442701	2.49945	5.87957	0	0.952791	1.46915	5.57237	1.44345	1.32297	0	1.01384	3.52171	0.685747	5.78024	21.0246	0	0.78159	2.06575	5.01784	0	3.51577
TRBV6-1	13.3124	2.33126	0.145326	16.0416	6.54986e-58	2.05088e-57	12.4131	48.6779	2.73595	32.965	35.9313	41.4716	13.1649	11.1837	54.0005	42.7127	72.0766	1.84814	6.73648	12.0287	1.91253	7.65459	17.7399	12.4208	20.836	12.6177	2.26388	90.3769	27.8902	12.4972	74.4745	59.9299	14.2919	2.9383	111.447	5.77381	15.8757	23.4443	7.09687	42.2605	15.0864	7.43174	52.5615	8.20698	16.4134	1.03288	46.8332	37.4799	21.0946
TRBV4-1	14.449	2.09586	0.166483	12.5891	2.42509e-36	5.65854e-36	7.241	58.9259	5.4719	29.495	33.0179	67.6642	6.58244	10.0654	91.566	45.9363	81.6868	0.924072	7.85922	7.65466	0	5.95357	42.9492	10.8682	13.4426	9.64885	3.39582	103.766	30.9891	19.1624	14.209	17.979	19.0558	2.20372	57.5812	3.60863	5.29188	5.86107	3.04152	47.1908	40.4591	0.825749	39.9468	1.17243	11.7238	1.03288	65.232	28.4847	18.7508
TRBV6-4	3.09573	1.43304	0.178634	8.02221	1.03858e-15	1.73613e-15	0	2.562	16.4157	1.735	3.88446	3.27408	0	1.11837	12.9132	4.8354	0	0.924072	1.12275	1.09352	0	1.70102	6.53575	0	5.37702	2.96888	0	7.53141	3.98431	9.9978	3.91971	7.70527	4.76395	0.734574	3.71492	1.44345	3.96891	4.68886	1.01384	2.11302	4.11448	0.825749	3.15369	0	5.47113	1.03288	6.69046	0	3.51577
TRBV7-3	14.9293	1.29496	0.13423	9.64731	5.04605e-22	9.40723e-22	7.241	24.9795	16.4157	130.125	66.0359	34.9235	26.3298	8.94698	268.828	24.9829	28.8306	3.69629	2.24549	8.74818	3.82506	15.3092	31.7451	14.7497	38.3113	4.45332	0	72.8036	22.1351	21.6619	34.7874	41.9509	9.52791	4.40744	13.0022	8.66072	4.6304	26.9609	6.08303	30.991	35.6588	4.95449	27.332	7.03455	35.1715	2.06575	24.2529	41.9775	56.2524
TRBV9	19.7246	2.02594	0.142932	14.1742	1.32295e-45	3.53435e-45	2.06886	29.463	10.9438	39.905	61.1803	26.1926	39.4947	7.82861	41.0873	41.1009	46.8498	7.39258	13.473	9.8417	9.56265	22.9638	43.8829	19.4074	53.0981	5.93775	3.39582	66.109	47.369	7.49835	75.4545	97.6001	16.1974	8.81489	118.877	5.05208	5.95337	32.822	9.12455	42.2605	48.688	9.90898	35.7419	5.86213	17.195	5.16439	361.285	58.4687	111.333
TRBV11-1	2.46727	1.62047	0.201159	8.05566	7.90512e-16	1.32449e-15	0	2.562	5.4719	1.735	18.4512	5.45679	6.58244	4.47349	12.9132	12.0885	2.40255	0.924072	1.12275	0	3.82506	5.95357	0	3.10519	6.04915	1.48444	1.13194	4.18412	1.7708	0	6.36953	10.2737	1.90558	0.734574	59.4387	1.44345	0.661486	2.34443	0	1.40868	3.42873	2.47725	4.20492	3.51728	0.78159	0	1.67261	4.49759	8.20347
TRBV5-5	4.4517	1.1362	0.166448	6.82614	8.72288e-12	1.34682e-11	2.06886	51.8804	6.83987	19.085	11.6534	9.82223	6.58244	3.35512	9.39139	8.8649	18.0191	2.77222	0	2.18705	0	1.70102	7.46943	2.32889	5.37702	0.742219	5.6597	8.36823	15.4945	3.3326	8.32939	10.2737	2.85837	2.20372	113.305	1.44345	3.30743	2.34443	3.04152	14.7912	0.685747	3.30299	8.40985	3.51728	8.59749	0	7.52677	14.992	4.6877
TRBV7-6	10.3757	1.78501	0.16803	10.6232	2.32564e-26	4.73585e-26	2.06886	15.372	10.9438	67.665	43.7002	24.0099	6.58244	6.71024	19.9567	8.8649	6.00638	5.54443	15.7184	14.2158	1.91253	9.35561	12.1378	1.5526	10.0819	7.42219	2.26388	29.2888	13.7237	4.16575	11.2692	6.84913	0.952791	2.9383	9.28729	2.16518	1.98446	2.34443	8.11071	9.15643	17.8294	3.30299	227.066	5.86213	12.5054	2.06575	160.571	40.4783	23.4385
TRBV5-6	10.2374	1.61703	0.139262	11.6114	3.60774e-31	7.91096e-31	4.13771	21.1365	16.4157	34.7	29.1335	17.4617	13.1649	6.71024	15.261	29.0124	8.40894	2.77222	11.2275	14.2158	3.82506	1.70102	30.8114	12.4208	12.7704	15.5866	3.39582	25.9415	84.1132	4.9989	11.2692	26.5404	11.4335	3.67287	16.7171	3.60863	5.95337	8.2055	6.08303	44.3735	15.0864	10.7347	34.6906	4.6897	14.0686	1.03288	45.1606	35.9807	23.4385
TRBV5-1	38.4477	2.40003	0.127321	18.8502	2.92474e-79	1.1236e-78	18.6197	110.166	24.6235	199.525	72.8337	104.77	46.0771	23.4858	86.8703	122.497	142.952	8.31665	15.7184	17.4964	11.4752	26.3658	86.8321	40.3675	61.8357	13.3599	6.79164	161.507	180.622	32.4928	118.571	176.365	37.1588	16.1606	135.594	12.9911	42.3351	23.4443	39.5397	145.799	99.4333	17.3407	284.884	41.0349	61.7456	8.26302	169.77	95.9486	138.287
TRBV4-2	16.6898	2.02655	0.153778	13.1784	1.16835e-39	2.86384e-39	6.20657	26.2605	20.5196	60.725	77.6893	30.558	394.947	1.11837	104.479	14.5062	12.0128	8.31665	11.2275	4.37409	0	11.9071	27.0767	18.6311	48.3932	9.64885	4.52776	33.4729	26.5621	44.1569	30.3778	17.979	5.71675	10.284	9.28729	10.1042	15.2142	32.822	2.02768	8.45209	46.6308	9.08324	66.2275	5.86213	60.1824	5.16439	35.9612	40.4783	49.2208
TRBV19	44.3758	2.06745	0.127055	16.2721	1.5566e-59	4.95932e-59	27.9296	73.0169	53.351	189.115	152.465	50.2025	92.1542	31.3144	179.61	128.138	114.121	30.4944	44.9098	13.1223	19.1253	110.566	94.3015	56.6697	96.1143	17.071	13.5833	147.281	66.4052	23.3282	101.913	88.1826	45.734	18.3643	196.891	19.4866	29.7668	22.2721	46.6366	155.659	124.806	17.3407	390.007	31.6555	83.6301	3.09863	102.866	83.955	98.4417
TRBV20-1	73.4232	1.04806	0.126392	8.29209	1.11274e-16	1.89269e-16	23.7918	167.811	67.0308	213.405	527.316	157.156	72.4069	46.9716	174.915	185.357	242.658	24.0259	42.6644	33.8992	7.65012	125.025	214.746	86.169	161.983	35.6265	16.9791	411.717	526.372	70.8177	139.64	185.783	91.4679	32.3212	243.327	20.2083	32.4128	51.5774	57.7888	165.52	122.063	44.5904	202.888	64.4834	81.2853	21.6904	112.065	212.886	142.975
TRBV24-1	10.1546	2.00043	0.163802	12.2125	2.66667e-34	6.09523e-34	4.13771	17.934	15.0477	19.085	126.245	19.6445	32.9122	3.35512	113.871	12.8944	28.8306	5.54443	5.61373	5.46761	0	5.95357	18.6736	6.21038	22.8523	5.93775	0	32.6361	51.3533	2.49945	17.6387	18.8351	11.4335	2.20372	209.893	0	5.95337	8.2055	10.1384	45.0778	15.7722	7.43174	40.998	7.03455	46.8954	0	34.2886	46.4751	21.0946
TRBV25-1	1336.57	3.03028	0.115035	26.3423	6.28337e-153	4.55154e-152	614.45	2094.43	1828.98	5992.69	6073.36	3594.94	3080.58	506.623	4303.6	2316.16	4480.76	678.269	1370.87	2543.53	263.929	2361.87	2863.59	1029.37	2592.4	719.953	252.423	3430.14	6083.6	2694.41	2132.32	3492.2	963.272	440.744	8835.93	692.857	1085.5	1498.09	751.254	3686.52	1920.09	647.387	5854.3	597.937	1988.36	169.392	6469.67	3286.24	3445.46
TRBC2	2257.84	2.62089	0.110031	23.8195	2.09953e-125	1.19879e-124	1134.77	5007.42	2573.16	10585.2	16846.9	5866.05	6062.43	1011.01	7798.37	4200.35	4597.29	886.185	1965.93	3769.37	562.284	4583.4	3695.5	1720.28	4919.3	1239.51	449.38	6790.82	8526.42	3075.99	4129.42	6530.65	2202.85	936.582	9155.41	1078.26	1563.09	2068.96	1603.89	4707.82	4578.04	1194.86	9652.4	1541.74	4594.97	349.113	8225.92	5852.86	5947.52
TRAV2	10.361	2.02059	0.152585	13.2423	4.99732e-40	1.24378e-39	0	16.653	6.83987	72.87	48.5558	50.2025	19.7473	4.47349	19.9567	14.5062	16.8179	4.62036	3.36824	3.28057	1.91253	6.80408	39.2145	14.7497	18.1474	3.7111	9.05553	73.6404	28.3329	7.49835	23.0283	40.2387	8.57512	5.14202	35.2917	3.60863	9.2608	8.2055	9.12455	27.4693	58.9742	1.6515	39.9468	4.6897	27.3556	3.09863	51.8511	26.9855	25.7823
TRAV3	11.8615	1.92606	0.144696	13.3111	1.99634e-40	4.99428e-40	6.20657	22.4175	9.57582	27.76	71.8626	50.2025	13.1649	2.23675	15.261	24.9829	15.6166	3.69629	3.36824	2.18705	3.82506	8.5051	33.6124	12.4208	29.5736	1.48444	3.39582	44.3516	22.5778	4.16575	97.0129	23.1158	20.9614	4.40744	96.5878	8.66072	13.8912	5.86107	10.1384	23.2433	50.0595	9.90898	39.9468	4.6897	16.4134	3.09863	24.2529	20.9887	19.9227
TRAV4	11.9502	1.74172	0.144208	12.0778	1.38358e-33	3.1184e-33	6.20657	84.5459	4.10392	32.965	39.8157	38.1976	39.4947	4.47349	18.7828	10.4767	8.40894	4.62036	5.61373	1.09352	1.91253	11.0566	30.8114	10.8682	39.6555	4.45332	2.26388	45.1884	62.8635	0	30.3778	35.1018	2.85837	4.40744	107.733	8.66072	6.61486	18.7554	15.2076	23.9476	69.2604	9.90898	45.2029	24.6209	25.0109	0	34.2886	20.9887	30.47
TRAV5	4.96322	1.81413	0.179688	10.096	5.75328e-24	1.11393e-23	1.03443	19.8555	5.4719	13.88	7.76893	8.73087	6.58244	4.47349	4.69569	5.6413	1.20128	0	0	3.28057	0	8.5051	10.2705	7.76298	6.04915	3.7111	0	7.53141	108.019	1.6663	6.8595	10.2737	4.76395	0.734574	11.1447	2.16518	4.6304	0	1.01384	2.81736	18.5152	2.47725	26.2808	0	1.56318	0	5.85415	10.4944	9.3754
TRAV8-1	7.57721	2.18893	0.153732	14.2386	5.27712e-46	1.42024e-45	8.27542	19.215	12.3118	19.085	63.1225	18.5531	13.1649	6.71024	29.3481	14.5062	21.623	2.77222	8.98197	5.46761	0	17.8607	12.1378	12.4208	15.4589	5.19553	3.39582	32.6361	31.4318	4.16575	17.1487	28.2527	6.66954	2.20372	35.2917	3.60863	6.61486	11.7221	8.11071	30.2867	40.4591	0.825749	14.7172	5.86213	11.7238	1.03288	15.8898	17.9904	16.4069
TRAV10	4.85878	1.65687	0.156115	10.6131	2.58996e-26	5.26673e-26	2.06886	21.777	1.36797	8.675	16.509	8.73087	13.1649	5.59186	12.9132	16.9239	1.20128	4.62036	0	1.09352	3.82506	5.10306	8.40311	3.10519	6.72128	0	0	22.5942	19.0361	0	10.7792	20.5474	9.52791	0.734574	11.1447	2.16518	1.98446	3.51664	9.12455	11.2695	37.7161	1.6515	25.2295	8.20698	12.5054	2.06575	9.19938	22.4879	11.7192
TRAV12-1	9.59152	2.00421	0.1518	13.2029	8.43799e-40	2.08232e-39	7.241	8.32649	8.20785	15.615	44.6713	15.279	6.58244	5.59186	54.0005	23.3711	19.2204	7.39258	6.73648	3.28057	1.91253	3.40204	20.5409	11.6445	23.5245	2.22666	0	24.2679	30.1037	1.6663	15.6788	27.3965	10.4807	5.14202	39.0066	7.21726	7.27634	22.2721	8.11071	14.0868	32.9158	4.95449	65.1763	11.7243	17.195	1.03288	10.872	22.4879	48.0489
TRAV8-2	18.2321	2.64946	0.156604	16.9182	3.3032e-64	1.10562e-63	7.241	29.463	23.2556	53.785	143.725	62.2074	19.7473	7.82861	133.827	26.5947	55.2587	0.924072	24.7004	10.9352	0	28.9173	53.2197	10.8682	88.7209	5.93775	1.13194	134.729	131.482	3.3326	42.6269	89.0387	4.76395	0.734574	137.452	9.38244	33.7358	37.5109	6.08303	74.6601	244.812	15.6892	78.8423	5.86213	75.0326	2.06575	60.2141	97.4478	85.5505
TRAV8-3	4.59141	1.27482	0.157404	8.09902	5.54044e-16	9.33667e-16	0	8.32649	5.4719	15.615	21.3645	10.9136	13.1649	1.11837	10.5653	8.059	4.80511	0	0	2.18705	0	0.85051	9.33679	6.21038	15.4589	2.96888	0	21.7574	24.7913	1.6663	10.7792	15.4105	2.85837	2.20372	5.57237	2.88691	4.6304	2.34443	4.05535	14.7912	13.7149	4.12874	12.6148	4.6897	10.1607	2.06575	10.0357	13.4928	12.8912
TRAV13-1	16.9255	1.77709	0.134231	13.2391	5.21982e-40	1.29694e-39	8.27542	32.0249	19.1516	50.315	100.025	42.563	19.7473	11.1837	42.2612	66.0838	26.4281	13.8611	8.98197	0	1.91253	5.10306	30.8114	25.6178	34.2785	4.45332	7.92359	85.3559	70.8322	7.49835	61.7355	48.8001	20.9614	18.3643	204.32	7.93899	24.475	16.411	22.3045	28.878	69.2604	10.7347	79.8935	9.37941	25.7925	4.13151	41.8154	35.9807	51.5647
TRAV12-2	21.5015	1.63916	0.134929	12.1483	5.85655e-34	1.32821e-33	8.27542	67.8929	10.9438	41.64	170.916	33.8321	19.7473	15.6572	44.6091	42.7127	25.2268	7.39258	7.85922	6.56114	3.82506	14.4587	41.0819	26.3941	70.5734	14.8444	7.92359	56.904	95.1807	2.49945	59.2857	94.1756	19.0558	10.284	170.886	10.1042	23.152	3.51664	12.1661	30.991	58.9742	18.9922	57.8177	9.37941	28.9188	2.06575	27.5981	55.4703	65.6278
TRAV8-4	10.3061	2.06199	0.151189	13.6385	2.36474e-42	6.09391e-42	7.241	24.339	5.4719	39.905	66.0359	32.7408	19.7473	2.23675	30.522	27.4006	10.8115	4.62036	4.49098	4.37409	1.91253	9.35561	28.0104	24.8415	27.5572	5.19553	1.13194	48.5357	57.5511	4.16575	39.1971	30.8211	6.66954	5.87659	29.7193	8.66072	9.92228	9.37771	16.2214	17.6085	50.0595	4.12874	52.5615	11.7243	19.5397	0	16.7261	17.9904	25.7823
TRAV13-2	9.34583	1.80144	0.139514	12.9122	3.84013e-38	9.24169e-38	2.06886	33.3059	2.73595	29.495	34.9602	30.558	0	2.23675	22.3045	24.177	20.4217	0.924072	4.49098	0	1.91253	6.80408	15.8725	20.96	19.4917	2.96888	3.39582	42.678	22.1351	1.6663	16.1688	20.5474	9.52791	0.734574	14.8597	7.21726	14.5527	17.5832	5.06919	47.1908	72.6891	8.25749	27.332	15.2415	20.3213	3.09863	16.7261	26.9855	19.9227
TRAV14DV4	10.5256	1.56401	0.151184	10.3451	4.4051e-25	8.71444e-25	0	16.653	5.4719	22.555	32.0468	27.284	19.7473	10.0654	23.4785	30.6242	18.0191	1.84814	3.36824	1.09352	0	5.95357	14.9389	11.6445	10.754	6.67997	5.6597	38.4939	30.1037	1.6663	32.8276	6.84913	18.103	5.87659	22.2895	8.66072	5.95337	4.68886	5.06919	9.15643	42.5163	8.25749	19.9734	5.86213	29.7004	2.06575	33.4523	25.4863	8.20347
TRAV9-2	14.76	1.28279	0.130115	9.85889	6.27422e-23	1.18794e-22	7.241	64.6904	10.9438	39.905	51.4691	24.0099	6.58244	22.3675	35.2177	53.9953	21.623	17.5574	3.36824	8.74818	5.73759	25.5153	28.944	31.0519	32.2621	10.3911	2.26388	60.2513	32.7599	0.83315	43.1168	52.2246	17.1502	7.34574	61.2961	8.66072	15.2142	23.4443	16.2214	31.6953	67.8889	19.818	23.1271	18.7588	25.7925	5.16439	24.2529	29.9839	17.5789
TRAV12-3	14.8697	1.87754	0.143869	13.0503	6.3276e-39	1.53806e-38	11.3787	80.0624	12.3118	39.905	62.1514	26.1926	26.3298	6.71024	102.131	58.0248	27.6294	6.4685	3.36824	0	3.82506	6.80408	25.2093	18.6311	30.2457	11.1333	4.52776	53.5567	52.6814	0.83315	43.1168	16.2667	14.2919	13.2223	310.195	3.60863	19.1831	8.2055	22.3045	40.1474	45.945	9.90898	101.969	8.20698	39.8611	3.09863	32.616	34.4815	21.0946
TRAV8-6	12.7135	1.75988	0.144258	12.1995	3.12575e-34	7.1222e-34	3.10328	28.8225	15.0477	19.085	67.007	36.0148	32.9122	6.71024	115.045	41.9068	18.0191	10.1648	8.98197	15.3093	5.73759	4.25255	15.8725	13.1971	49.0653	5.19553	2.26388	60.2513	27.8902	4.16575	25.9681	63.3545	11.4335	6.61116	52.0088	2.88691	15.2142	32.822	8.11071	54.2343	72.0034	5.78024	16.8197	16.414	32.8268	5.16439	33.4523	32.9823	37.5016
TRAV16	4.02503	2.05255	0.194606	10.5472	5.23295e-26	1.05969e-25	4.13771	5.12399	2.73595	5.205	311.728	4.36543	26.3298	1.11837	18.7828	12.0885	7.20766	3.69629	3.36824	4.37409	1.91253	3.40204	9.33679	3.88149	12.0983	0.742219	2.26388	10.8787	10.6248	0	7.83942	5.13685	4.76395	5.87659	9.28729	0.721726	1.98446	1.17221	1.01384	10.5651	17.8294	0.825749	3.15369	2.34485	4.68954	1.03288	7.52677	5.99679	10.5473
TRAV17	13.0337	1.40405	0.141706	9.90817	3.83599e-23	7.30092e-23	3.10328	55.0829	6.83987	36.435	57.2958	21.8272	283.045	7.82861	72.7833	40.295	21.623	12.0129	5.61373	3.28057	5.73759	6.80408	0.933679	16.3023	24.8687	5.93775	4.52776	35.1466	27.8902	2.49945	122.491	14.5544	15.2447	3.67287	24.147	6.49554	13.2297	10.5499	9.12455	26.0606	31.5443	7.43174	26.2808	10.5518	28.9188	2.06575	16.7261	35.9807	30.47
TRAV18	1.29168	2.25128	0.211808	10.6289	2.18723e-26	4.4665e-26	1.03443	5.12399	0	3.47	5.82669	0	0	4.47349	4.69569	4.8354	2.40255	0.924072	1.12275	0	0	0	3.73471	2.32889	5.37702	2.22666	0	2.51047	2.65621	0	2.44982	0.856141	0	2.20372	5.57237	2.88691	0.661486	3.51664	2.02768	5.63473	10.9719	0.825749	0	3.51728	2.34477	0	5.01784	5.99679	4.6877
TRAV19	16.2209	1.553	0.148798	10.4369	1.68128e-25	3.36719e-25	7.241	113.368	12.3118	38.17	55.3536	24.0099	13.1649	7.82861	77.479	30.6242	13.214	8.31665	10.1047	1.09352	11.4752	19.5617	34.5461	22.5126	62.5079	10.3911	7.92359	32.6361	23.0205	5.83205	35.7674	36.8141	12.3863	7.34574	130.022	10.1042	11.2453	21.0999	11.1522	14.0868	38.4018	8.25749	83.0472	15.2415	53.1481	0	98.6843	32.9823	32.8139
TRAV20	6.24055	1.4076	0.1502	9.37155	7.14737e-21	1.30408e-20	6.20657	26.901	4.10392	17.35	39.8157	43.6543	19.7473	3.35512	14.0871	15.3121	15.6166	3.69629	2.24549	0	1.91253	0.85051	15.8725	6.98668	12.7704	4.45332	7.92359	25.1047	8.85402	3.3326	10.2892	13.6983	4.76395	3.67287	5.57237	2.88691	5.29188	2.34443	4.05535	8.45209	21.2581	4.12874	8.40985	1.17243	7.8159	2.06575	8.36307	17.9904	10.5473
TRAV21	9.49177	1.72553	0.141325	12.2097	2.75972e-34	6.29805e-34	6.20657	35.8679	13.6797	22.555	33.0179	12.0049	13.1649	5.59186	27.0002	20.9534	25.2268	4.62036	4.49098	1.09352	1.91253	4.25255	13.0715	15.526	34.2785	3.7111	7.92359	42.678	12.3956	2.49945	28.4179	13.6983	10.4807	5.87659	141.167	5.77381	7.93783	2.34443	8.11071	22.5389	42.5163	4.12874	18.9222	8.20698	41.4243	1.03288	25.9255	23.9871	25.7823
TRAV23DV6	8.63841	1.97357	0.156014	12.6499	1.11971e-36	2.62529e-36	9.30985	23.6985	8.20785	15.615	74.7759	10.9136	19.7473	3.35512	24.6524	28.2065	25.2268	7.39258	3.36824	17.4964	1.91253	0.85051	14.9389	16.3023	15.4589	0.742219	4.52776	29.2888	74.3738	2.49945	18.6186	17.1228	9.52791	5.87659	20.432	2.88691	16.5371	10.5499	4.05535	23.2433	29.4871	6.60599	27.332	4.6897	19.5397	1.03288	3.34523	17.9904	25.7823
TRDV1	9.41795	2.50845	0.197054	12.7297	4.04229e-37	9.57005e-37	1.03443	21.1365	9.57582	17.35	20.3934	62.2074	0	3.35512	23.4785	16.9239	18.0191	4.62036	5.61373	6.56114	0	56.9842	1.86736	5.43408	12.0983	0.742219	1.13194	17.5733	94.2953	0.83315	5.87957	9.41756	11.4335	1.46915	24.147	5.77381	4.6304	2.34443	1.01384	32.3997	40.4591	0.825749	108.277	3.51728	19.5397	1.03288	51.8511	17.9904	229.697
TRAV24	3.87381	1.94692	0.185369	10.5029	8.37661e-26	1.69394e-25	0	6.40499	1.36797	10.41	13.5956	24.0099	0	1.11837	22.3045	11.2826	2.40255	0	2.24549	3.28057	3.82506	4.25255	0.933679	3.88149	8.06553	2.22666	0	8.36823	7.08322	0.83315	9.30932	18.8351	4.76395	1.46915	13.0022	2.16518	3.30743	1.17221	2.02768	5.63473	2.05724	1.6515	8.40985	1.17243	10.1607	2.06575	10.0357	4.49759	9.3754
TRAV25	5.29815	1.6489	0.149462	11.0322	2.6715e-28	5.5967e-28	6.20657	15.372	6.83987	31.23	17.4801	6.54815	13.1649	2.23675	19.9567	21.7593	14.4153	5.54443	3.36824	1.09352	3.82506	5.10306	8.40311	2.32889	17.4753	2.22666	4.52776	30.9625	20.8069	2.49945	8.32939	15.4105	3.81116	2.9383	11.1447	1.44345	5.29188	4.68886	7.09687	17.6085	12.3434	7.43174	95.662	2.34485	6.25272	0	5.85415	10.4944	5.85962
TRAV26-1	11.2391	1.1145	0.134122	8.30963	9.59992e-17	1.63802e-16	3.10328	23.6985	1.36797	10.41	37.8735	31.6494	6.58244	10.0654	79.8268	36.2655	24.0255	10.1648	5.61373	5.46761	0	7.65459	25.2093	25.6178	25.5409	3.7111	5.6597	49.3726	9.73942	0.83315	67.615	20.5474	9.52791	6.61116	57.5812	4.33036	11.2453	12.8944	11.1522	22.5389	45.2593	10.7347	49.4079	5.86213	43.769	5.16439	60.2141	38.9791	14.0631
TRAV27	8.26368	1.4869	0.150072	9.90789	3.84691e-23	7.31215e-23	2.06886	29.463	13.6797	31.23	31.0757	8.73087	0	1.11837	15.261	22.5652	9.61021	6.4685	2.24549	1.09352	5.73759	7.65459	14.0052	8.53927	24.1966	2.22666	1.13194	37.657	15.9372	4.9989	20.5785	4.28071	10.4807	2.20372	70.5834	2.16518	6.61486	11.7221	5.06919	14.0868	24.0011	2.47725	36.7931	2.34485	20.3213	3.09863	85.3034	19.4896	23.4385
TRAV29DV5	14.9485	1.00055	0.128069	7.81259	5.60262e-15	9.16564e-15	3.10328	44.1944	24.6235	12.145	47.5847	25.1012	52.6595	7.82861	44.6091	53.1894	34.837	12.0129	3.36824	5.46761	5.73759	28.0668	12.1378	27.9467	42.344	10.3911	5.6597	27.6152	42.942	4.16575	27.928	21.4035	23.8198	7.34574	91.0154	5.77381	9.2608	15.2388	14.1937	25.3563	77.4894	9.90898	19.9734	9.37941	38.2979	2.06575	34.2886	43.4767	29.2981
TRAV41	5.56938	1.37973	0.175395	7.86643	3.64918e-15	5.99684e-15	4.13771	8.32649	4.10392	13.88	386.504	7.63951	0	1.11837	23.4785	15.3121	28.8306	0.924072	3.36824	0	0	3.40204	4.66839	8.53927	6.72128	0.742219	2.26388	16.7365	29.2183	0	6.36953	10.2737	0	2.9383	22.2895	2.88691	6.61486	4.68886	2.02768	5.63473	10.2862	0	6.30739	3.51728	14.8502	0	9.19938	14.992	8.20347
TRDC	347.718	1.66438	0.161606	10.299	7.12335e-25	1.40346e-24	80.6854	509.837	409.024	2323.17	414.666	1082.63	1263.83	95.0617	853.442	183.745	967.028	37.8869	147.08	1131.8	26.7754	1171.15	367.869	101.695	641.21	85.3552	26.0346	330.545	1476.85	480.727	423.819	1051.34	80.0344	82.2723	423.5	154.449	115.098	391.52	71.9825	658.559	336.016	162.672	1388.68	55.104	1193.49	4.13151	1343.95	439.265	1627.8
IGHE	33.6504	1.01755	0.185842	5.47535	4.36646e-08	6.2513e-08	3.10328	14.7315	117.646	31.23	11.6534	136.42	13.1649	1.11837	3.52177	61.2484	13.214	6.4685	97.6789	205.582	9.56265	83.35	12.1378	50.4594	23.5245	5.19553	5.6597	30.9625	29.661	39.9912	27.438	12.8421	18.103	3.67287	115.162	7.21726	23.152	5.86107	3.04152	26.0606	8.22896	8.25749	106.174	12.8967	10.1607	5.16439	45.9969	40.4783	131.256
ACKR1	149.605	2.58783	0.180576	14.331	1.40091e-46	3.83407e-46	53.7903	36.5084	123.118	376.495	67.9781	124.415	2804.12	42.4982	125.61	0	12.0128	38.811	383.979	403.51	459.007	383.58	214.746	43.4727	198.95	20.0399	19.243	86.1928	4.86971	1409.69	73.4946	235.439	113.382	63.1733	128.165	25.9822	68.7945	130.116	300.096	14.0868	183.78	41.2874	136.66	133.657	20.3213	22.7233	93.6664	145.422	440.644
LAT	814.758	1.67708	0.0855989	19.5923	1.79792e-85	7.374e-85	528.593	1891.39	603.277	1729.8	2803.61	1640.31	1823.34	1051.27	2381.89	1496.56	1757.47	533.189	407.557	1338.47	432.232	1042.73	940.214	847.717	1906.15	541.078	245.631	1747.29	2818.68	559.877	1371.41	1382.67	678.387	806.562	2490.85	418.601	727.634	559.146	684.341	1561.52	1739.05	595.365	2507.19	855.871	1363.09	232.397	2457.07	1280.31	1436.78
KLRK1	879.475	2.75198	0.122732	22.4227	2.36583e-111	1.24806e-110	401.358	2221.25	1102.59	1983.11	3306.65	1858.58	2343.35	325.446	2894.9	454.528	2281.22	217.157	730.908	891.221	147.265	1371.02	1548.97	258.507	2177.69	791.948	67.9164	1594.15	8131.09	2363.65	1950.06	1658.35	468.773	207.884	1617.85	485.722	518.605	921.36	352.816	1912.99	4508.1	462.419	2640.69	232.14	3192.01	99.1562	2723.02	2236.8	4344.32
LTB4R	3462.92	1.32947	0.0844623	15.7404	7.99303e-56	2.46565e-55	6580	1494.92	2640.19	1901.56	1972.34	2007.01	2205.12	8791.53	1914.67	1865.66	1793.51	6743.88	2327.45	1313.32	7074.45	2055.68	1263.27	7286.33	1402.06	8198.55	3246.41	1758.17	1418.41	2173.69	2358.2	1423.76	4380.93	5800.93	1227.78	5823.61	2005.62	1409	5880.26	1245.98	1359.84	5332.69	2142.41	7126	1167.7	11601.3	1326.38	1704.59	1384.04
IRF9	2236.57	1.37159	0.056402	24.3181	1.26247e-130	7.44194e-130	3819.11	4498.86	4075.2	1715.92	1849	3091.82	2238.03	2724.36	2217.54	2478.95	2117.85	3127.98	2395.94	2067.85	2360.06	1584.5	2210.95	2975.55	3526.65	4492.65	1855.25	1595.82	2014.29	2081.21	2042.66	1656.63	4816.36	2714.98	2297.68	4778.55	1890.53	2832.07	2672.48	2034.14	1230.92	2519.36	2616.51	3201.89	2856.71	2742.29	2141.78	1427.23	1262.16
MUC5AC	31.5608	4.55431	0.382234	11.915	9.88841e-33	2.2116e-32	1.03443	0.640499	27.3595	0	4.85558	3.27408	19.7473	4.47349	0	0	6.00638	0.924072	1.12275	0	0	0	0	0	2.68851	9.64885	1.13194	0	0	0	0	0	0.952791	0	1.85746	1.44345	3.30743	4.68886	0	4.22605	12.3434	0	0	0	7.03431	0	13.3809	1.4992	0
IFI30	16390.2	2.92522	0.108798	26.8868	3.13549e-159	2.32922e-158	33885.8	15424.5	23869.8	27067.8	16765.3	43120.7	11637.8	28167.3	17957.5	13806.7	28069	14836	57973	55065.4	23638.9	47166.7	21341.1	21449.1	27466.5	19236.8	15159	16860.3	13115	33041.9	23873.5	25717.6	29474.6	29623.2	48097	20517.2	47326.6	35887.3	18192.3	26762.1	927.815	20181.3	18586.8	36354.6	9823.02	20995.3	27845.7	24180.5	5672.11
CKLF	995.527	1.30774	0.0988454	13.2302	5.87455e-40	1.45713e-39	2298.5	577.09	678.515	310.565	123.332	263.017	809.64	2794.81	285.263	801.065	200.613	1489.6	509.727	277.755	1619.91	477.136	492.982	2297.06	392.523	3737.82	261.478	138.076	189.033	769.83	222.934	253.418	2128.53	1473.55	143.024	2271.99	441.872	758.423	1741.77	389.501	174.865	1747.28	140.865	1894.64	404.863	2468.58	290.199	574.192	424.237
KIR2DS4	218.219	4.81112	0.18721	25.6991	1.1969e-145	8.1055e-145	13.4476	71.7359	1317.36	218.61	1109.01	953.847	39.4947	7.82861	1456.84	22.5652	1481.17	39.7351	463.694	1494.85	13.3877	966.179	107.373	100.142	693.636	65.3153	27.1666	1748.96	380.28	272.44	146.989	299.65	8.57512	55.8276	436.503	104.65	307.591	110.188	49.6781	233.137	8.91471	114.779	136.66	69.1731	294.659	13.4274	1006.08	164.912	871.912
NTF4	0.424009	1.32626	0.478638	2.77089	0.00559027	0.00666621	1.03443	0	0	0	0	1.09136	0	0	0	0	0	0	0	1.09352	0	0	0	0	0	0	0	0	0	0	0.489964	0	0	0	0	0.721726	0	0	0	0	0	0	0	0	0	0	0	0	0
TRBV2	18.5387	1.93682	0.13358	14.4993	1.22359e-47	3.39342e-47	7.241	35.8679	20.5196	74.605	48.5558	37.1062	26.3298	10.0654	92.74	29.0124	57.6613	4.62036	12.3502	4.37409	17.2128	25.5153	28.0104	13.1971	24.1966	11.8755	4.52776	56.904	49.5825	10.8309	13.719	57.3615	27.6309	3.67287	91.0154	6.49554	11.9067	11.7221	18.2491	42.2605	44.5735	10.7347	56.7665	16.414	21.8845	9.2959	74.4314	32.9823	52.7366
LTA	68.9073	2.54724	0.0927047	27.4769	3.31127e-166	2.60606e-165	74.4788	92.2319	58.8229	159.62	205.877	138.603	78.9893	62.6289	86.8703	137.809	145.354	77.622	56.1373	167.309	43.9882	120.772	86.8321	103.248	248.015	51.2131	28.2985	153.139	168.669	30.8265	131.8	178.934	70.5065	51.4202	254.472	59.1816	61.5182	148.871	92.2593	139.46	386.075	41.2874	140.865	50.4143	148.502	36.1507	189.005	133.428	91.4101
LTB	2039.47	3.59555	0.0895633	40.1453	0	0	2500.21	3098.09	1393.97	3676.47	2792.93	2583.25	1711.44	2665.08	1632.93	3939.24	2141.88	4056.68	790.413	3208.4	1162.82	1947.67	2541.47	4190.46	4464.27	2597.02	1301.73	3264.45	2578.73	1598.81	3276.39	3313.27	5730.08	2977.96	3243.12	1692.45	1084.17	1124.15	2576.16	3362.52	1795.97	2658.91	3215.72	3245.27	2205.65	1700.12	2935.44	2965.41	1877.42
ORM2	84.7307	5.50435	0.187192	29.4049	4.75942e-190	4.52923e-189	19.6541	6.40499	376.193	135.33	117.505	92.7655	98.7366	27.9593	45.783	93.4844	37.2396	18.4814	86.4515	136.69	99.4516	383.58	172.731	18.6311	2.68851	51.9553	75.84	41.0043	21.6924	229.949	9.79928	60.786	127.674	154.995	31.5768	28.1473	23.152	65.644	135.854	72.5471	7.54321	57.8024	42.0492	39.8625	17.9766	173.523	129.628	226.379	269.543
ORM1	928.276	6.85879	0.17399	39.4206	0	0	544.109	78.1409	2110.79	1139.9	906.051	4333.78	2205.12	678.852	346.307	656.003	392.817	621.9	1574.09	600.344	923.752	2290.42	1779.59	1245.18	109.557	1102.94	436.929	415.901	176.638	2032.05	75.9444	1002.54	1404.41	2133.94	388.209	533.356	656.855	455.991	1732.65	698.706	86.4041	1527.64	524.564	629.593	304.82	363.573	1055.42	2053.9	1294.98
TRBV10-2	7.59306	2.17385	0.233846	9.29609	1.45701e-20	2.64515e-20	0	3.84299	4.10392	5.205	3.88446	12.0049	0	1.11837	132.653	5.6413	7.20766	0	0	6.56114	0	3.40204	3.73471	4.65779	6.04915	1.48444	0	17.5733	18.5934	0	2.44982	0.856141	4.76395	1.46915	26.0044	0.721726	3.30743	5.86107	2.02768	5.63473	1.37149	4.12874	8.40985	0	5.47113	0	12.5446	8.99518	3.51577
TRBV29-1	52.2207	2.87767	0.130992	21.9683	5.79204e-107	2.9282e-106	29.9984	88.3889	270.859	435.485	982.769	105.862	92.1542	25.7226	154.958	100.738	139.348	21.2537	189.744	34.9927	15.3002	119.071	166.195	52.7882	135.77	28.2043	16.9791	176.57	343.093	40.8243	105.342	113.011	71.4593	25.7101	122.592	28.8691	42.3351	42.1997	52.7196	111.286	200.924	28.9012	161.89	64.4834	75.8142	15.4932	109.556	209.887	180.476
HLA-B	97384.4	2.70401	0.0551125	49.0635	0	0	185162	101376	209782	217089	166494	174023	97466.2	147003	148204	136257	145853	314865	211255	116832	93882.3	151840	115288	204293	135056	118737	85507.9	100399	117663	164947	107788	156990	145003	120533	163635	129323	76229.6	127120	137504	119350	81535.3	71480.1	165214	171743	103529	99255.4	136524	123057	78106.4
TRBV30	11.59	2.5163	0.161822	15.5499	1.59457e-54	4.83686e-54	2.06886	42.9134	9.57582	32.965	21.3645	16.3704	0	4.47349	7.04354	24.177	26.4281	7.39258	1.12275	4.37409	0	15.3092	10.2705	17.8548	36.967	8.90663	6.79164	36.8202	36.7442	9.9978	21.5584	21.4035	10.4807	6.61116	61.2961	7.21726	91.285	12.8944	8.11071	38.0344	22.6296	9.90898	91.4571	0	20.3213	0	67.7409	46.4751	52.7366
TRBV3-1	19.389	2.12643	0.14417	14.7494	3.10427e-49	8.77634e-49	27.9296	83.9054	13.6797	55.52	76.7181	45.8371	105.319	7.82861	49.3048	62.8602	26.4281	7.39258	3.36824	10.9352	9.56265	0.85051	38.2808	16.3023	24.8687	11.1333	10.1875	82.0087	41.1712	8.3315	20.5785	55.6492	25.7254	6.61116	289.763	10.1042	17.8601	14.0666	14.1937	35.2171	34.2873	14.8635	54.664	18.7588	13.287	5.16439	67.7409	32.9823	29.2981
TNFSF12	478.356	1.83782	0.0815241	22.5433	1.56366e-112	8.27884e-112	646.517	933.207	426.808	664.505	753.586	729.028	855.718	563.66	767.746	731.757	642.683	647.774	426.644	770.933	1141.78	711.877	468.707	757.667	689.603	412.674	593.137	724.689	622.88	549.046	596.776	621.559	795.58	1067.34	692.832	396.228	457.748	321.187	665.078	624.75	710.434	616.834	863.061	721.042	517.412	389.395	728.424	490.237	459.394
DEFA3	13184	6.27669	0.255136	24.6014	1.22088e-133	7.37595e-133	2483.66	91.5914	5659.31	62241.4	27793.3	21615.4	9307.57	1912.42	4235.52	1390.98	2085.42	676.421	9854.34	8672.73	21429.9	102907	44529	7200.16	13765.2	161.062	169.791	44678	1390.97	41971.6	64.6753	57757	4845.89	26491.7	703.977	542.738	404.829	13369.1	45431.1	6615.88	1711.62	2206.4	39115.3	12882.6	1355.28	443.104	23042.8	36241.6	174658
IGKV1-6	124.178	1.04389	0.217437	4.80089	1.57965e-06	2.17388e-06	0	11.529	34.1994	150.945	48.5558	4.36543	39.4947	6.71024	17.6089	24.9829	24.0255	14.7852	83.0832	35645.6	9.56265	96.1076	21.4746	29.4993	8.73766	11.8755	3.39582	19.2469	27.0048	12.4972	15.6788	46.2316	2.85837	15.426	33.4342	9.38244	16.5371	17.5832	16.2214	21.1302	4.80023	11.5605	92.5083	8.20698	17.195	23.7562	51.8511	28.4847	232.041
DEFA1B	23404.6	6.03928	0.238844	25.2855	4.61455e-141	2.95982e-140	2485.73	2501.79	16964.3	154722	101992	49850	10610.9	5371.54	9009.86	36594.3	3601.43	1357.46	188672	8566.66	51244.3	61789.5	132873	12285.7	21803.1	2755.12	325.999	48385.1	3122.81	115060	121.021	110847	13874.5	59601.8	20097.7	827.82	14020.2	23576.7	37952	19103.8	1431.15	2746.44	47618.7	15689.4	1160.66	466.861	33562.7	90553	174210
KIR3DL2	138.457	4.2785	0.169314	25.2696	6.90495e-141	4.40948e-140	73.4444	33.9464	388.505	418.135	1047.83	263.017	144.814	15.6572	689.093	22.5652	1520.82	31.4184	63.9965	716.257	11.4752	421.002	152.19	30.2756	192.901	21.5244	26.0346	374.897	405.071	788.993	238.123	1039.36	10.4807	4.40744	243.327	77.9465	130.313	200.449	18.2491	267.65	130.292	46.2419	663.327	10.5518	205.558	12.3945	590.433	250.366	232.041
TNFRSF13B	56.0119	1.86992	0.121203	15.4279	1.0621e-53	3.18194e-53	3.10328	57.6449	53.351	324.445	52.4402	51.2939	59.242	10.0654	75.1311	55.6071	88.8945	25.874	185.253	419.913	17.2128	118.221	60.6891	34.9334	96.7864	20.0399	26.0346	189.959	77.03	29.1602	81.824	58.2176	38.1116	43.3399	122.592	51.9643	17.8601	167.627	27.3736	47.8952	37.0303	15.6892	126.148	14.0691	106.296	17.5589	308.597	41.9775	168.757
TRBV11-2	13.0461	1.97705	0.1358	14.5586	5.15145e-48	1.43413e-47	11.3787	26.901	25.9915	78.075	50.498	27.284	6.58244	7.82861	24.6524	31.4301	18.0191	4.62036	10.1047	5.46761	1.91253	8.5051	28.944	10.8682	23.5245	5.93775	3.39582	51.883	27.8902	7.49835	22.0484	33.3895	9.52791	5.87659	200.605	5.77381	5.95337	15.2388	13.1799	15.4955	21.9439	9.08324	24.1783	7.03455	8.59749	3.09863	21.744	38.9791	23.4385
KIR3DL3	0.813722	2.28849	0.350105	6.53657	6.29473e-11	9.51727e-11	1.03443	0	2.73595	0	0.971116	0	6.58244	0	0	0	0	0	1.12275	0	0	0	0	0	0	0	1.13194	1.67365	0.885402	0	0.979928	0	0	0	0	0.721726	0	1.17221	1.01384	0	2.05724	0.825749	2.10246	0	0.78159	0	10.872	1.4992	12.8912
IGKV1D-43	1.11317	1.21013	0.21003	5.76172	8.32634e-09	1.21232e-08	1.03443	0.640499	2.73595	1.735	3.88446	3.27408	0	1.11837	0	0.8059	2.40255	0	1.12275	4.37409	0	0	2.80104	1.5526	3.36064	0.742219	0	1.67365	0.885402	0	1.46989	2.56842	0	2.20372	0	0.721726	1.32297	0	2.02768	4.22605	0.685747	1.6515	4.20492	1.17243	2.34477	1.03288	0.836307	1.4992	2.34385
IGKV1D-17	6.93429	1.77089	0.3784	4.67995	2.86947e-06	3.89734e-06	0	4.48349	2.73595	48.58	0	0	0	0	0	0	10.8115	0	0	6.56114	0	0	0	0	0	0	0	5.02094	0	0	6.8595	3.42457	0	0	14.8597	6.49554	0	0	4.05535	6.33907	0.685747	0	13.666	0	0	0	5.85415	0	36.3297
TNFRSF6B	14.9156	2.95891	0.540528	5.47411	4.39726e-08	6.2892e-08	0	0	0	8.675	0	0	0	0	0	0	0	0	0	34.9927	0	32.3194	0	0	0	0	0	0	0	32.4928	0	0	0	5.87659	0	4.33036	0	36.3386	0	0	0	0	0	0	7.03431	0	26.7618	0	0
IL10RB	2988.84	1.42624	0.0830838	17.1663	4.74548e-66	1.62193e-65	7244.1	2499.23	1995.88	890.055	613.745	1123.01	1810.17	9639.25	1230.27	3373.5	1327.41	8783.3	1867.13	1889.61	5670.65	1482.44	1830.94	7438.48	1326.11	9142.66	2965.68	776.572	793.32	2732.73	1541.43	953.742	5916.83	5340.35	573.955	7067.87	2849.68	2638.65	6323.31	1347.4	654.202	5938.78	641.251	5549.09	883.978	10683	1143.23	1709.08	975.041
LEFTY1	6.46858	1.62306	0.139964	11.5963	4.30421e-31	9.42396e-31	13.4476	3.84299	1.36797	3.47	2.91335	9.82223	0	15.6572	8.21746	5.6413	12.0128	18.4814	1.12275	10.9352	11.4752	4.25255	16.8062	9.31557	1.34426	2.96888	0	1.67365	2.65621	1.6663	0	1.71228	5.71675	14.6915	14.8597	10.1042	3.30743	2.34443	7.09687	9.15643	6.17172	17.3407	16.8197	24.6209	4.68954	6.19726	5.01784	0	0
KIR2DL3	193.446	4.8467	0.15914	30.4555	1.01207e-203	1.05255e-202	46.5493	30.744	406.289	395.58	843.9	583.877	296.21	34.6696	804.138	12.8944	1387.47	48.0517	379.488	1132.89	17.2128	204.973	501.385	50.4594	253.392	38.5954	7.92359	933.058	824.752	853.979	188.146	1180.62	11.4335	41.8707	209.893	129.911	176.617	616.585	22.3045	316.953	329.844	90.0066	664.378	29.3106	237.603	36.1507	311.943	338.818	805.112
INSL3	105.569	2.4942	0.117095	21.3007	1.11753e-100	5.33484e-100	131.372	71.7359	47.8791	67.665	45.6424	46.9284	72.4069	325.446	28.1742	33.0419	36.0383	52.6721	34.8051	728.286	109.014	21.2627	18.6736	301.98	51.7538	238.252	153.944	20.9206	23.0205	47.4895	82.8039	29.965	121.004	52.8893	76.1558	188.371	36.3817	38.6831	151.062	42.2605	236.583	51.1964	56.7665	177.036	15.6318	103.288	61.0504	14.992	28.1262
IGKV1D-37	0.983528	2.18794	0.280641	7.79621	6.37962e-15	1.04251e-14	0	1.9215	0	6.94	1.94223	0	0	1.11837	0	0	3.60383	0	6.73648	4.37409	1.91253	4.25255	1.86736	2.32889	0	0	0	0.836823	0	0.83315	0	3.42457	1.90558	0	0	0	0	0	0	0	0.685747	2.47725	3.15369	0	1.56318	0	0	2.99839	1.17192
LYN	9348.25	1.30265	0.0675057	19.2969	5.70076e-83	2.2803e-82	16632.6	5546.72	14501.9	4118.89	4303.01	9405.33	6358.64	23465.7	6976.63	8524.01	8303.22	23626.7	4723.39	2767.71	9744.34	7090.7	11545.9	24575.3	5762.82	15880.5	16095.1	6372.41	3678.4	10154.4	9858.57	6147.95	14033.7	9853.57	3033.23	18380.2	14803.4	12203.9	14816.2	9324.07	1429.78	14297	3699.28	16112.6	5725.93	29275.9	4409.01	9669.82	2626.28
INS	1.28948	3.61273	0.360349	10.0256	1.17593e-23	2.26177e-23	0	0	2.73595	0	0	0	0	0	0	0.8059	0	3.69629	0	0	7.65012	0	0	2.32889	0	0	0	0	0.442701	0	0	0	0	1.46915	0	0	0	0	1.01384	0	0	2.47725	0	1.17243	0	0	0.836307	0	1.17192
TRAV1-1	3.50906	1.68166	0.175498	9.58218	9.50166e-22	1.7601e-21	1.03443	16.0125	5.4719	12.145	13.5956	14.1877	0	3.35512	4.69569	2.4177	14.4153	0.924072	1.12275	0	1.91253	3.40204	5.60207	3.88149	2.68851	0	0	19.2469	11.5102	0.83315	11.7591	11.986	9.52791	0	11.1447	0	0.661486	5.86107	1.01384	5.63473	10.9719	2.47725	8.40985	4.6897	11.7238	1.03288	27.5981	0	7.03155
TRAV1-2	9.88669	1.44627	0.145619	9.9319	3.02446e-23	5.77145e-23	8.27542	12.81	16.4157	38.17	17.4801	17.4617	0	3.35512	49.3048	4.0295	12.0128	6.4685	4.49098	6.56114	0	1.70102	14.0052	6.98668	19.4917	14.1022	1.13194	60.2513	22.1351	8.3315	21.0685	12.8421	12.3863	7.34574	24.147	7.21726	6.61486	25.7887	2.02768	14.0868	23.3154	1.6515	8.40985	2.34485	21.1029	2.06575	76.9403	29.9839	12.8912
TRDV3	1.47764	1.51558	0.285631	5.30609	1.12003e-07	1.58634e-07	0	2.562	0	0	0.971116	4.36543	0	0	0	9.6708	8.40894	0	0	0	0	0	0	0	2.01638	0	1.13194	0	19.0361	0	1.46989	0	0	0.734574	0	0.721726	0.661486	1.17221	4.05535	3.52171	3.42873	0	8.40985	0	10.9423	0	25.0892	5.99679	16.4069
GH1	26.1569	2.94283	0.239549	12.2849	1.09221e-34	2.50434e-34	1.03443	2.562	114.91	3.47	0.971116	0	13.1649	0	2.34785	0.8059	3.60383	34.1907	1.12275	44.8344	72.6762	0.85051	43.8829	33.3808	38.3113	55.6664	1.13194	8.36823	20.3642	0.83315	20.0885	4.28071	0	35.9941	7.42983	0	16.5371	2.34443	38.5259	22.5389	67.2032	13.212	2.10246	36.3452	27.3556	5.16439	50.1784	1.4992	55.0805
MMP12	0.686515	2.64612	0.489132	5.40983	6.30854e-08	8.96996e-08	0	0	0	0	0	0	0	0	0	0	1.20128	0	0	1.09352	0	2.55153	0	0	2.01638	0	0	1.67365	0.885402	0.83315	14.209	0	0	0	42.7215	2.16518	22.4905	2.34443	0	0	1.37149	0	0	0	0	0	1.67261	0	0
IKBKG	1279.31	1.7652	0.0505406	34.9264	2.95384e-267	4.43381e-266	2815.71	986.368	1258.54	1013.24	1078.91	1471.15	1546.87	2036.56	1323.01	1268.49	1268.55	2046.82	1750.36	1000.57	2038.76	1426.3	1147.49	2429.81	1102.29	1984.69	1570	1107.95	1253.73	1897.08	1087.72	885.25	1620.7	1721.11	1159.05	2009.29	1277.99	947.149	1901.96	1407.27	1247.37	1499.56	1103.79	2534.78	1287.28	2401.44	632.248	1218.85	987.932
CCL5	5700.69	3.18064	0.119391	26.6405	2.30614e-156	1.68731e-155	4107.71	10027.7	7640.14	40599	36926.7	20718.4	13737.6	2681.86	34768.1	3011.65	18439.6	3047.59	7176.59	9360.55	1241.23	15219	7200.53	1970.24	6217.85	2746.95	363.353	10842.7	35706.1	11425	6810.99	18320.6	2233.34	3008.81	38579.4	2214.26	3123.53	6382.71	1243.98	12325.3	7164.68	1964.46	33111.7	2723.54	11508.9	765.362	25991.6	10741.7	11232.9
CCL16	1.95175	2.4458	0.316712	7.72248	1.14092e-14	1.85814e-14	0	0	61.5589	0	0.971116	2.18272	6.58244	1.11837	1.17392	0	1.20128	0	2.24549	0	0	13.6082	12.1378	0.776298	0	0	0	0	0	1.6663	0.979928	1.71228	0	0.734574	0	0.721726	0	2.34443	0	3.52171	1.37149	0.825749	2.10246	0	2.34477	0	4.18154	1.4992	1.17192
TRBV12-5	3.06965	1.46395	0.182042	8.04185	8.84942e-16	1.48101e-15	0	7.04549	0	12.145	2.91335	17.4617	0	1.11837	3.52177	6.4472	20.4217	4.62036	2.24549	0	1.91253	0.85051	4.66839	1.5526	8.06553	2.22666	1.13194	6.69458	9.29672	0	4.40968	1.71228	0.952791	0	14.8597	0.721726	0	1.17221	1.01384	5.63473	3.42873	1.6515	6.30739	1.17243	6.25272	1.03288	7.52677	5.99679	1.17192
CCL4	1400.76	4.31699	0.158579	27.223	3.47275e-163	2.66122e-162	123.097	367.646	3429.51	6190.48	7027.96	5496.08	2665.89	267.291	8036.68	97.5139	4594.88	116.433	1958.07	3006.09	38.2506	2499.65	3857.03	139.734	2612.56	233.057	162.999	3496.25	9709.32	3001.01	1406.69	6630.82	106.713	63.1733	2019.06	175.38	655.532	3602.21	100.37	1960.18	4452.55	245.247	9841.62	118.415	2967.7	41.3151	6519.85	4514.08	7237.81
CCL15-CCL14	3.95765	1.63054	0.393292	4.14587	3.38529e-05	4.45256e-05	0	0	35.5673	0	2.91335	6.54815	0	0	0	0	3.60383	0	10.1047	3.28057	0	18.7112	5.60207	0	0	0	0	0	0	3.3326	2.44982	0	0	1.46915	0	0	0	0	0	10.5651	2.05724	0	7.35862	0	0	1.03288	0	4.49759	0
CCL15	0.920213	1.59947	0.45881	3.48613	0.000490054	0.000616698	0	0	9.57582	0	0	1.09136	0	0	1.17392	0	0	0	0	0	0	4.25255	0	0	0	0	0	0	0.885402	0	0.489964	0.856141	0	0	0	0	0	0	0	0.704341	0	0	2.10246	0	0	0	0	1.4992	0
TRBV14	9.87796	1.72065	0.162419	10.5939	3.1805e-26	6.44959e-26	5.17214	13.4505	8.20785	17.35	22.3357	9.82223	0	2.23675	21.1306	25.7888	8.40894	7.39258	2.24549	3.28057	3.82506	10.2061	7.46943	2.32889	15.4589	4.45332	1.13194	12.5523	16.8226	1.6663	11.7591	7.70527	10.4807	1.46915	91.0154	2.16518	5.95337	11.7221	6.08303	25.3563	34.2873	2.47725	15.7685	5.86213	32.0452	1.03288	17.5625	32.9823	26.9543
TRBV10-3	12.0308	1.50314	0.14312	10.5027	8.39629e-26	1.69538e-25	3.10328	48.6779	5.4719	24.29	30.1046	46.9284	13.1649	3.35512	31.6959	41.9068	74.4791	6.4685	8.98197	5.46761	3.82506	7.65459	31.7451	7.76298	32.9343	3.7111	2.26388	59.4144	83.2278	2.49945	24.0082	23.972	15.2447	2.9383	39.0066	2.88691	10.5838	4.68886	6.08303	11.9738	21.9439	7.43174	22.0758	25.7934	6.25272	1.03288	41.8154	38.9791	35.1577
CCL4L2	291.595	4.46197	0.189097	23.5962	4.21346e-123	2.35954e-122	7.241	16.653	787.953	1778.38	1361.5	1542.09	493.683	38.0247	1321.84	24.9829	4224.89	9.24072	491.763	189.179	3.82506	584.3	22.4083	22.5126	342.785	55.6664	92.8191	556.487	3965.27	729.839	95.053	1512.8	30.4893	16.1606	661.255	69.2857	68.7945	375.109	9.12455	527.551	1059.48	24.7725	1474.88	30.4831	395.484	0	2021.35	2235.3	905.898
CCL3L3	160.625	1.49658	0.180104	8.30954	9.60763e-17	1.63802e-16	7.241	13.4505	300.954	291.48	224.328	817.428	85.5718	27.9593	349.829	8.059	3426.04	13.8611	223.426	30.6186	9.56265	207.524	1.86736	13.1971	84.016	115.044	82.6317	827.618	847.33	1146.41	46.0566	424.646	21.9142	133.692	252.614	32.4777	56.8878	209.826	26.3598	358.51	619.229	7.43174	222.861	29.3106	229.787	0	1037.86	767.589	174.617
TRBV13	6.27704	1.67965	0.193119	8.69749	3.39311e-18	5.96662e-18	2.06886	4.48349	2.73595	3.47	109.736	2.18272	0	1.11837	17.6089	4.0295	6.00638	3.69629	1.12275	4.37409	0	35.7214	28.944	0.776298	4.70489	4.45332	2.26388	8.36823	8.41132	3.3326	2.93978	10.2737	11.4335	2.20372	260.044	2.16518	7.27634	1.17221	0	2.81736	12.3434	2.47725	13.666	0	28.1372	1.03288	7.52677	19.4896	10.5473
CCL14	48.4554	1.32607	0.203935	6.50242	7.90405e-11	1.1901e-10	2.06886	2.562	31.4634	39.905	31.0757	33.8321	78.9893	19.0123	62.2179	0.8059	31.2332	3.69629	25.8232	38.2733	1.91253	174.355	24.2756	10.0919	8.73766	2.96888	4.52776	21.7574	7.52592	562.376	29.8878	53.0808	6.66954	1.46915	438.36	13.7128	10.5838	67.9884	2.02768	0.704341	6.85747	7.43174	43.1005	29.3106	18.7582	3.09863	127.955	20.9887	28.1262
TRBV18	14.4538	2.57277	0.142591	18.043	8.94931e-73	3.20152e-72	9.30985	35.8679	8.20785	48.58	50.498	30.558	13.1649	6.71024	109.175	57.2189	25.2268	10.1648	4.49098	3.28057	3.82506	8.5051	36.4135	27.9467	37.6391	8.16441	5.6597	52.7199	38.515	18.3293	116.121	42.8071	13.3391	9.54946	27.8619	12.9911	10.5838	30.4776	19.2629	38.0344	26.7441	11.5605	44.1517	10.5518	18.7582	3.09863	50.1784	31.4831	35.1577
TRBV11-3	3.068	1.92794	0.202453	9.52288	1.6845e-21	3.10067e-21	1.03443	2.562	10.9438	17.35	8.74004	3.27408	0	0	1.17392	8.8649	1.20128	1.84814	1.12275	1.09352	7.65012	1.70102	6.53575	2.32889	4.03277	0.742219	0	15.8996	20.3642	0	7.34946	6.84913	0.952791	1.46915	31.5768	4.33036	1.32297	1.17221	2.02768	3.52171	19.8867	1.6515	5.25615	0	3.12636	0	37.6338	17.9904	19.9227
TRBV15	8.79389	1.96984	0.160187	12.2971	9.38373e-35	2.155e-34	1.03443	20.496	9.57582	41.64	114.592	9.82223	0	2.23675	12.9132	20.9534	15.6166	3.69629	6.73648	3.28057	0	4.25255	7.46943	6.21038	21.5081	2.22666	1.13194	30.1256	17.708	9.9978	102.402	22.2597	7.62233	2.20372	22.2895	1.44345	3.30743	15.2388	8.11071	17.6085	39.0876	1.6515	37.8443	7.03455	20.3213	0	13.3809	22.4879	15.235
TRBV12-4	20.5481	1.13712	0.133983	8.48706	2.11938e-17	3.66487e-17	1.03443	48.0374	13.6797	41.64	48.5558	40.3803	19.7473	15.6572	22.3045	46.7422	73.2779	6.4685	6.73648	18.5899	9.56265	27.2163	26.143	11.6445	25.5409	15.5866	7.92359	38.4939	61.0927	16.663	26.948	251.706	26.6781	13.2223	46.4365	10.8259	10.5838	21.0999	17.2353	32.3997	30.8586	9.08324	109.328	8.20698	24.2293	2.06575	101.193	56.9695	25.7823
CCL3	1365.66	4.04811	0.197552	20.4914	2.57039e-93	1.15153e-92	25.8607	52.5209	2699.01	4351.38	6016.06	9872.43	1388.9	102.89	3457.2	16.9239	4978.09	14.7852	1717.8	1936.63	13.3877	3414.8	5842.03	20.96	4313.04	36.3687	196.958	4144.78	10614.6	5699.58	2026.49	7173.61	15.2447	19.0989	1029.03	67.1206	1735.74	6399.12	27.3736	914.939	10601.6	92.4839	6269.54	30.4831	2445.59	8.26302	6677.91	5906.83	8470.67
TRAC	1730.28	2.09443	0.110093	19.0241	1.07626e-80	4.23521e-80	789.269	5157.3	1707.23	6990.32	13633.5	3887.42	2929.19	983.05	5396.53	4571.07	3314.32	901.894	916.161	1402.99	483.87	2105.86	2606.83	2076.6	3976.31	849.099	487.866	5601.69	5129.58	745.669	4477.78	4316.67	1728.36	832.272	11562.7	907.932	1789.98	1562.56	1378.82	3215.32	6054.46	988.421	6720.52	1146.63	3431.18	312.962	6100.86	3685.02	3422.02
TRBV7-9	26.0747	2.62963	0.130682	20.1223	4.70857e-90	2.04647e-89	11.3787	71.7359	32.8314	152.68	92.256	61.1161	19.7473	7.82861	68.0876	60.4425	16.8179	8.31665	21.3322	8.74818	7.65012	12.7576	67.2249	20.96	68.557	18.5555	5.6597	139.749	87.2121	9.9978	97.0129	68.4913	35.2533	11.7532	105.875	12.9911	25.1365	29.3054	20.2768	49.3039	46.6308	14.8635	122.994	14.0691	103.17	5.16439	53.5237	106.443	77.347
NFYA	1099.94	-1.19638	0.0656268	-18.2301	2.97722e-74	1.08642e-73	467.561	459.878	1258.54	704.41	839.044	957.121	763.563	622.934	1299.53	529.476	1067.93	974.896	1096.92	126.849	380.594	950.87	1220.32	654.419	645.915	515.842	2034.1	800.84	662.723	1408.02	699.179	757.685	546.902	392.997	518.231	755.648	553.002	654.096	526.182	1238.23	714.548	932.27	668.583	525.247	1528.79	821.137	1104.76	1164.88	721.905
PLXND1	3490.92	-2.4152	0.0648294	-37.2546	8.91456e-304	1.8811e-302	1657.15	1232.32	1030.09	1271.76	3195.94	1314	1224.33	655.366	3797.64	1220.13	1887.21	754.043	2586.81	1501.41	1935.48	1314.89	959.822	1179.2	1482.71	771.908	3732.01	2009.21	1239.12	1650.47	1955.94	1342.43	1083.32	1286.97	1396.81	643.78	1983.13	1623.52	1434.58	1011.43	1907.06	1203.94	2116.13	1721.12	1452.19	822.17	1227.7	1662.61	1439.12
MPO	52190.9	-5.2381	0.199542	-26.2506	7.03722e-152	5.07237e-151	226.54	157.563	2229.8	16374.9	15737.9	7586.03	789.893	416.035	1132.84	1152.44	433.661	146.003	7879.43	342.273	2912.78	14543.7	10480.5	1021.61	6340.18	230.83	191.298	12664.5	585.251	9392.1	161.688	29832.3	539.28	1093.05	2379.4	360.141	3052.09	3252.89	1404.17	2261.64	632.258	289.012	7845.34	243.865	203.213	139.438	2661.97	9693.8	48605.6
NOX1	0.682941	-1.50604	0.22858	-6.58868	4.4376e-11	6.73036e-11	0	0	0	0	0	0	0	2.23675	1.17392	0.8059	0	0	0	0	1.91253	0	0	0	0.672128	0.742219	1.13194	0	0	0	0	0	0	0	0	0	0	1.17221	0	0	1.37149	0	0	1.17243	0	0	0	0	0
MASP2	120.621	-3.96809	0.109539	-36.2254	2.4246e-287	4.25327e-286	15.5164	67.8929	15.0477	0	5.82669	2.18272	13.1649	42.4982	14.0871	49.9658	10.8115	33.2666	23.5777	16.4028	32.513	18.7112	11.2041	26.3941	1.34426	20.7821	103.007	7.53141	8.41132	5.83205	5.87957	5.13685	18.103	27.1792	0	28.8691	6.61486	8.2055	18.2491	11.9738	30.1729	28.9012	8.40985	24.6209	10.9423	40.2822	4.18154	8.99518	8.20347
SEMA3G	21.5425	-1.60361	0.123656	-12.9684	1.84961e-38	4.48093e-38	4.13771	12.81	9.57582	5.205	6.79781	12.0049	26.3298	13.4205	10.5653	38.6832	7.20766	6.4685	3.36824	3.28057	1.91253	3.40204	10.2705	10.0919	8.73766	20.7821	5.6597	11.7155	6.64052	1.6663	9.30932	2.56842	6.66954	5.87659	9.28729	2.88691	13.2297	9.37771	12.1661	2.11302	28.8014	10.7347	12.6148	14.0691	13.287	17.5589	0.836307	11.9936	7.03155
BTK	2186.12	-1.02135	0.0623651	-16.377	2.79139e-60	8.99172e-60	2174.37	1801.08	953.478	1093.05	505.951	1372.93	605.585	2761.26	680.876	1205.63	753.2	2863.7	901.565	1381.12	3149.94	1225.58	1214.72	1778.5	1266.96	3395.65	973.469	798.329	700.796	1446.35	890.755	907.51	3026.06	2371.94	757.843	2375.92	1055.73	708.017	1745.83	1080.46	141.95	2337.69	784.218	2288.57	785.498	3230.84	794.492	1098.91	909.413
HGF	1701.07	-3.79029	0.154778	-24.4885	1.95884e-132	1.16888e-131	226.54	123.616	585.493	104.1	66.0359	60.0247	92.1542	1627.23	38.7395	101.543	33.6357	287.386	95.4334	43.7409	619.66	110.566	138.184	295.769	53.7702	1013.87	160.736	35.1466	42.4993	167.463	246.942	48.8001	278.215	141.038	42.7215	785.96	156.111	85.5716	244.335	54.2343	74.0606	352.595	76.7399	379.866	29.7004	766.395	24.2529	74.9598	127.74
NR1H3	301.906	-1.80506	0.0798816	-22.5967	4.67045e-113	2.48182e-112	161.371	91.5914	102.598	104.1	48.5558	319.768	441.024	93.9433	172.567	78.9782	127.335	114.585	116.766	470.215	191.253	178.607	97.1026	79.1824	455.703	77.1908	47.5415	125.523	145.649	154.966	195.986	154.962	133.391	136.631	222.895	112.589	154.126	243.821	122.674	78.8862	122.749	89.1809	180.812	110.208	89.1012	47.5124	135.482	53.9711	121.88
RABEP1	1026.94	-2.1599	0.0500869	-43.123	0	0	484.112	903.744	417.232	324.445	292.306	296.85	546.343	437.284	454.308	814.765	295.514	407.516	157.184	264.632	520.208	206.674	453.768	385.044	533.669	521.038	396.179	471.968	850.429	285.77	1309.18	303.074	481.159	365.083	182.031	437.366	555.648	467.714	540.376	588.125	1129.42	585.456	245.988	399.797	780.027	645.548	352.085	577.191	621.12
FLT4	140.683	-1.78985	0.151015	-11.8522	2.09715e-32	4.65464e-32	29.9984	61.4879	75.2386	86.75	154.407	55.6593	72.4069	21.2491	230.089	144.256	73.2779	36.0388	65.1193	153.093	22.9504	37.4224	241.823	49.6831	159.294	48.9865	27.1666	253.557	121.3	79.1492	31.8477	66.779	45.734	38.9324	122.592	122.693	19.1831	84.3994	76.0379	228.206	650.774	40.4617	77.7911	21.1037	145.376	36.1507	87.8123	100.446	62.112
CDH1	71.1279	-1.50308	0.175902	-8.54496	1.28581e-17	2.2314e-17	2.06886	3.84299	24.6235	22.555	22.3357	20.7358	131.649	6.71024	29.3481	12.8944	13.214	4.62036	29.1914	9.8417	70.7636	30.6184	31.7451	6.21038	144.507	12.6177	7.92359	27.6152	18.5934	14.9967	10.7792	41.9509	11.4335	2.20372	26.0044	12.2693	26.4594	44.5441	56.775	4.22605	108.348	21.4695	32.5882	3.51728	10.1607	3.09863	7.52677	35.9807	295.325
TNC	93.4011	-2.50479	0.167366	-14.9659	1.22588e-50	3.53442e-50	6.20657	3.84299	25.9915	6.94	7.76893	8.73087	19.7473	4.47349	4.69569	2.4177	16.8179	3.69629	5.61373	6.56114	87.9764	6.80408	13.0715	9.31557	11.4262	20.7821	6.79164	7.53141	7.52592	3.3326	3.91971	3.42457	9.52791	2.9383	11.1447	6.49554	4.6304	10.5499	5.06919	11.2695	15.7722	22.2952	13.666	5.86213	8.59749	8.26302	13.3809	31.4831	16.4069
ADRB1	31.2849	-3.79821	0.1695	-22.4082	3.27117e-111	1.71943e-110	2.06886	12.1695	2.73595	10.41	4.85558	1.09136	6.58244	1.11837	2.34785	3.2236	13.214	0.924072	2.24549	5.46761	1.91253	4.25255	4.66839	2.32889	4.70489	2.96888	7.92359	5.02094	20.8069	2.49945	9.79928	11.1298	3.81116	0	7.42983	2.88691	26.4594	39.8553	0	9.86077	14.4007	4.12874	3.15369	2.34485	16.4134	0	3.34523	11.9936	19.9227
KITLG	20.3995	-2.99582	0.153353	-19.5355	5.47744e-85	2.21532e-84	0	0.640499	4.10392	0	0	2.18272	6.58244	1.11837	4.69569	1.6118	1.20128	2.77222	0	1.09352	13.3877	0	4.66839	0.776298	5.37702	2.22666	1.13194	1.67365	0.442701	2.49945	1.46989	3.42457	3.81116	0.734574	3.71492	9.38244	3.96891	10.5499	2.02768	2.11302	2.74299	5.78024	3.15369	1.17243	8.59749	1.03288	5.01784	2.99839	0
LTBP1	488.342	-3.8135	0.150029	-25.4185	1.57563e-142	1.03339e-141	63.1001	12.1695	54.719	22.555	33.0179	42.563	118.484	144.27	42.2612	95.0962	31.2332	76.698	13.473	13.1223	147.265	51.8811	66.2912	55.8934	95.4421	27.4621	6.79164	31.7993	11.5102	28.3271	14.6989	42.8071	22.867	132.958	14.8597	23.0952	46.304	52.7496	71.9825	59.1646	35.6588	66.0599	47.3054	125.45	14.8502	26.8548	32.616	34.4815	160.554
PTGER3	54.2962	-3.92458	0.198846	-19.7368	1.04251e-86	4.33684e-86	5.17214	0.640499	16.4157	1.735	7.76893	13.0963	13.1649	5.59186	17.6089	0.8059	6.00638	0.924072	0	1.09352	9.56265	3.40204	20.5409	2.32889	17.4753	2.22666	1.13194	26.7783	3.09891	7.49835	29.8878	0	1.90558	2.9383	9.28729	1.44345	6.61486	9.37771	1.01384	15.4955	8.22896	4.12874	7.35862	4.6897	10.1607	0	5.01784	16.4912	3.51577
PIK3CB	1425.4	-1.58741	0.0683645	-23.2197	2.87737e-119	1.58691e-118	888.574	529.052	941.167	513.56	371.937	504.208	566.09	1769.27	444.917	695.492	275.092	1318.65	263.845	454.905	1115.01	569.842	787.091	1051.88	366.31	1153.41	518.429	464.437	326.271	828.151	811.38	400.674	732.696	727.963	271.189	1187.24	805.689	689.262	1044.25	536.004	728.949	1364.14	285.935	964.906	380.634	1839.55	347.068	551.704	694.951
KCNH2	435.172	-1.14471	0.166509	-6.87474	6.21015e-12	9.63964e-12	64.1345	43.5539	532.142	650.625	289.392	178.983	3251.73	17.894	244.176	207.116	174.185	48.0517	464.817	262.445	1292.87	321.493	396.813	59.7749	554.505	14.8444	23.7708	341.424	89.8683	297.434	31.3577	606.148	75.2705	99.902	503.371	34.6429	103.853	273.126	1078.72	64.7994	364.817	51.1964	208.144	72.6904	60.964	23.7562	229.985	359.807	1139.11
EIF2AK2	1949.2	-1.50163	0.0711141	-21.1158	5.69747e-99	2.70212e-98	957.88	3269.11	3244.84	643.685	443.8	905.828	677.992	814.175	720.789	960.633	449.277	2407.21	630.983	778.588	889.327	727.186	713.331	1372.49	1443.06	1734.57	1566.61	662.764	436.061	909.8	501.723	561.629	1804.59	1212.78	300.908	2308.8	682.653	967.077	1999.29	635.316	1128.05	1730.77	899.854	855.871	1298.22	839.729	911.575	682.134	534.398
IL17RB	39.0348	-2.02847	0.0858211	-23.636	1.64479e-123	9.24637e-123	20.6886	19.8555	19.1516	15.615	7.76893	13.0963	19.7473	17.894	15.261	27.4006	6.00638	8.31665	8.98197	15.3093	19.1253	1.70102	10.2705	14.7497	35.6228	25.9777	5.6597	16.7365	14.1664	9.16465	15.1889	8.56141	27.6309	26.4447	5.57237	25.9822	10.5838	11.7221	18.2491	18.3129	34.2873	12.3862	11.5635	22.2761	10.1607	17.5589	11.7083	22.4879	24.6104
CALCRL	162.843	-3.58356	0.147608	-24.2775	3.39291e-130	1.99197e-129	68.2722	32.0249	27.3595	6.94	1.94223	6.54815	32.9122	25.7226	12.9132	43.5186	8.40894	11.0889	6.73648	10.9352	70.7636	11.0566	19.6073	56.6697	12.0983	31.9154	7.92359	13.3892	11.9529	14.9967	10.2892	0.856141	51.4507	22.7718	11.1447	19.4866	50.2729	72.6773	55.7611	4.93039	15.0864	177.536	9.46108	44.5522	22.6661	38.2165	19.2351	32.9823	11.7192
GLP2R	1.50452	-1.92439	0.230212	-8.35918	6.31556e-17	1.08309e-16	0	0.640499	2.73595	1.735	0	0	0	0	0	0	0	0.924072	0	0	0	0	0	0.776298	0	0	14.7152	0	0	0.83315	0	0	0	0	1.85746	0	0	0	2.02768	0	0	0	0	1.17243	5.47113	1.03288	0.836307	2.99839	1.17192
ELAVL1	1130.48	-1.97835	0.0388492	-50.9237	0	0	503.766	640.499	630.636	671.445	733.192	675.551	506.848	409.324	721.963	656.003	574.21	438.01	506.359	542.387	527.858	519.661	579.814	450.253	865.028	329.545	539.936	866.112	700.353	389.914	758.954	666.078	420.181	570.764	473.652	477.783	764.016	768.973	420.743	578.968	1323.49	618.486	684.351	458.418	477.551	404.888	588.76	655.149	857.849
TIE1	171.989	-3.50004	0.134732	-25.9779	8.80618e-149	6.16433e-148	11.3787	8.96699	24.6235	45.11	40.7869	41.4716	118.484	11.1837	22.3045	7.2531	19.2204	7.39258	23.5777	91.8559	1.91253	26.3658	39.2145	9.31557	67.8849	8.16441	6.79164	41.8412	23.4632	89.9802	97.5028	46.2316	1.90558	4.40744	66.8685	15.1563	32.4128	36.3386	2.02768	25.3563	80.9181	4.95449	51.5103	8.20698	41.4243	2.06575	56.0326	23.9871	57.4243
NEO1	202.052	-1.56596	0.140559	-11.141	7.92569e-29	1.67244e-28	53.7903	65.3309	192.884	93.6901	161.205	75.3037	92.1542	229.266	124.436	33.0419	144.153	152.472	53.8918	33.8992	109.014	62.0872	73.7606	69.8668	53.7702	241.963	26.0346	264.436	235.074	62.4862	128.371	119.86	17.1502	47.0127	104.018	238.891	48.9499	82.055	87.1901	109.173	510.881	100.741	120.892	64.4834	173.513	301.6	101.193	70.4622	158.21
FGFR3	42.0292	-2.53746	0.145021	-17.4972	1.50412e-68	5.2518e-68	6.20657	3.20249	16.4157	10.41	8.74004	8.73087	19.7473	2.23675	1.17392	12.0885	8.40894	6.4685	6.73648	10.9352	15.3002	5.10306	9.33679	3.10519	14.7868	48.9865	13.5833	10.0419	6.64052	11.6641	0.979928	7.70527	2.85837	2.20372	9.28729	7.21726	4.6304	10.5499	2.02768	19.0172	5.48597	7.43174	8.40985	0	4.68954	4.13151	15.0535	11.9936	16.4069
NEDD4	448.733	-2.99999	0.106353	-28.2079	4.68382e-175	3.96491e-174	139.648	64.6904	53.351	12.145	26.2201	36.0148	32.9122	282.948	41.0873	69.3074	16.8179	121.977	17.9639	8.74818	206.553	28.0668	94.3015	81.5113	91.4094	315.443	62.2567	55.2303	102.707	74.9835	116.611	19.6913	101.949	50.6856	9.28729	510.261	108.484	104.327	85.1624	38.7388	100.805	180.839	19.9734	125.45	53.1481	385.263	43.488	103.445	169.929
SCT	1.07776	-1.68271	0.256037	-6.57213	4.96015e-11	7.51506e-11	0	0	0	0	0	0	0	0	0	0	7.20766	0	0	1.09352	0	0.85051	1.86736	0.776298	1.34426	2.22666	1.13194	3.34729	0.442701	0	0	1.71228	0.952791	0	3.71492	0.721726	0.661486	0	0	0.704341	0	0	1.05123	0	0	0	0	1.4992	0
FGF10	14.2172	-6.65161	0.481853	-13.8042	2.40316e-43	6.23707e-43	0	0	1.36797	0	0	1.09136	0	0	0	0	0	0.924072	0	0	0	0	0.933679	0	0.672128	1.48444	0	0	0	0	0	0	0	0	0	0	0	0	0	0	0	0	1.05123	0	0	0	0	0	0
FGF22	2.89727	-1.60256	0.126158	-12.7028	5.70313e-37	1.34801e-36	1.03443	2.562	0	3.47	0.971116	3.27408	0	0	2.34785	1.6118	0	0.924072	1.12275	5.46761	1.91253	0	0	0	1.34426	3.7111	2.26388	2.51047	3.98431	0.83315	3.42975	0.856141	1.90558	0.734574	1.85746	1.44345	0	0	2.02768	2.81736	7.54321	0.825749	2.10246	0	0.78159	0	0	2.99839	1.17192
TFRC	3708.13	-2.14014	0.125704	-17.0253	5.33531e-65	1.80656e-64	204.817	610.396	2072.48	865.765	1152.71	1640.31	1895.74	601.684	1391.1	522.223	1294.98	120.129	979.035	408.977	1499.42	3352.71	3720.71	257.731	4764.04	400.798	5341.63	1610.88	3073.23	3079.32	2245.51	1876.66	294.412	266.65	637.108	723.17	3563.42	5061.62	1200.38	1640.41	3516.51	538.388	1215.22	409.177	2054.8	609.398	1857.44	2250.29	6122.13
NFATC3	2176.24	-2.2818	0.0585721	-38.9571	0	0	491.353	1194.53	1046.5	1073.97	1825.7	1172.12	1026.86	801.873	1790.23	1050.09	1387.47	798.398	507.481	1047.59	705.724	821.592	635.835	814.336	1039.78	608.62	1623.2	1332.22	2154.18	554.878	1636.97	1326.16	539.28	504.652	1129.33	594.703	808.997	676.368	810.057	1279.08	3389.65	809.234	1576.85	539.316	1659.31	943.017	1350.64	869.534	1450.84
EED	336.235	-1.74091	0.0570878	-30.4953	3.0121e-204	3.15512e-203	204.817	374.692	138.165	41.64	183.541	125.506	118.484	297.487	272.35	253.053	51.6549	206.068	59.5055	96.23	231.416	34.8709	138.184	204.943	223.819	352.554	72.4442	130.544	558.689	65.8188	135.72	88.1826	240.103	179.971	78.0132	253.326	150.819	169.971	167.283	177.494	543.111	355.898	121.943	182.898	395.484	290.239	130.464	250.366	464.082
SEMA3A	12.6719	-3.42209	0.181002	-18.9064	1.01042e-79	3.91269e-79	2.06886	6.40499	2.73595	0	0.971116	1.09136	6.58244	1.11837	0	3.2236	2.40255	0	1.12275	0	1.91253	5.10306	4.66839	0	10.754	0	1.13194	2.51047	4.86971	1.6663	1.95986	0.856141	2.85837	0	0	0	1.98446	2.34443	0	2.81736	4.80023	0	2.10246	0	1.56318	0	0.836307	16.4912	1.17192
RARB	15.1127	-3.12943	0.142938	-21.8937	2.98515e-106	1.4936e-105	1.03443	2.562	0	3.47	0	4.36543	13.1649	1.11837	0	2.4177	2.40255	0.924072	2.24549	2.18705	0	3.40204	0.933679	0.776298	4.03277	4.45332	1.13194	0.836823	2.21351	2.49945	1.95986	2.56842	0.952791	0	0	10.1042	2.64594	0	1.01384	2.81736	2.74299	3.30299	3.15369	3.51728	2.34477	2.06575	7.52677	0	4.6877
FGFR1	495.709	-1.88366	0.127615	-14.7604	2.63612e-49	7.46729e-49	55.8591	74.9384	176.469	312.3	251.519	264.109	421.276	77.1677	201.915	93.4844	307.527	97.0276	302.019	369.611	200.816	542.625	257.695	147.497	256.081	63.0886	190.166	500.42	184.164	144.135	136.21	281.671	97.1847	135.896	299.051	115.476	137.589	225.065	204.795	276.806	535.568	180.839	431.005	58.6213	161.007	59.9069	344.559	310.334	861.364
CXCL2	129.847	-2.05024	0.198197	-10.3445	4.43423e-25	8.76017e-25	7.241	4.48349	47.8791	8.675	7.76893	16.3704	59.242	1.11837	17.6089	0.8059	16.8179	1.84814	19.0867	54.6761	3.82506	30.6184	28.0104	4.65779	26.8851	2.96888	1504.35	153.139	37.6296	10.8309	13.229	45.3755	2.85837	2.9383	13.0022	9.38244	49.6114	148.871	3.04152	47.1908	24.0011	18.9922	10.5123	0	53.1481	3.09863	118.756	19.4896	46.877
IL12RB2	170.231	-1.83571	0.178634	-10.2764	9.00555e-25	1.76713e-24	4.13771	53.1614	166.893	185.645	222.386	230.277	236.968	7.82861	88.0443	16.9239	224.639	16.6333	29.1914	285.409	11.4752	58.6852	209.144	13.1971	204.327	10.3911	18.1111	337.24	394.447	307.432	183.737	183.214	20.0086	12.4878	83.5856	5.77381	33.7358	213.343	10.1384	157.068	106.291	28.0755	115.635	9.37941	239.166	3.09863	122.937	100.446	232.041
OPRK1	1.14413	-3.5964	0.412958	-8.70889	3.06857e-18	5.41555e-18	0	0.640499	0	1.735	0	0	0	0	0	0	0	0	0	0	0	0	0	0	0	0	0	0	0	0.83315	0	0	0	0	0	0	0	0	0	0.704341	0	0	0	0	0	0	0.836307	0	1.17192
SEMA5B	2.48515	-3.0152	0.267306	-11.28	1.64805e-29	3.51327e-29	0	1.281	0	0	0	1.09136	0	0	0	0.8059	0	0	1.12275	0	0	0.85051	0	0	1.34426	0.742219	0	0	1.7708	0	0	0	0.952791	0.734574	0	0	0	0	3.04152	1.40868	1.37149	0	0	2.34485	2.34477	0	0.836307	0	2.34385
TXLNA	1187.39	-1.7301	0.0371432	-46.5791	0	0	880.298	1265.63	395.345	478.86	701.146	510.756	381.782	533.464	736.05	905.832	599.437	640.382	502.99	788.43	705.724	384.43	465.906	700.997	885.192	608.62	1431.91	653.559	951.365	325.762	742.296	484.576	726.979	877.081	427.215	718.84	529.188	607.207	660.009	536.004	1878.95	804.279	660.173	674.145	709.683	620.759	459.969	448.26	889.491
MAVS	3807.7	-2.11988	0.054932	-38.591	0	0	2597.45	2278.25	1058.81	865.765	1104.16	865.447	1382.31	2621.47	1239.66	1984.13	881.737	2696.44	1433.75	1284.89	2516.89	809.685	1068.13	3149.44	953.749	2700.94	2227.66	1138.08	757.904	851.479	1585.52	779.089	2086.61	2483.59	975.165	1957.32	1664.3	887.366	2335.88	933.956	2975.45	2461.56	1032.31	2276.85	935.563	3691.5	656.501	1064.43	1235.21
BIRC5	255.226	-1.84101	0.129256	-14.2432	4.94289e-46	1.33522e-45	17.5853	61.4879	60.1909	204.73	82.5448	137.511	138.231	17.894	73.9572	39.4891	75.6804	11.0889	282.932	213.237	137.702	171.803	188.603	22.5126	602.899	33.3999	0	95.3978	53.1241	156.632	52.4262	232.014	33.3477	147.649	107.733	109.702	152.803	236.787	165.256	36.6257	41.1448	70.1886	152.428	42.2073	51.5849	15.4932	144.681	164.912	617.604
IL5RA	89.067	-2.32816	0.177749	-13.098	3.37945e-39	8.242e-39	8.27542	179.98	84.8144	104.1	47.5847	85.126	26.3298	40.2614	63.3919	141.033	25.2268	13.8611	8.98197	8.74818	0	45.9275	91.5005	6.21038	38.9834	13.3599	4.52776	72.8036	88.5402	34.9923	25.4781	37.6702	36.2061	18.3643	68.7259	2.88691	6.61486	3.51664	8.11071	31.6953	2.74299	6.60599	26.2808	15.2415	21.1029	10.3288	23.4166	25.4863	42.1893
ESR1	48.0368	-1.65752	0.101024	-16.4073	1.69676e-60	5.48996e-60	14.482	35.2274	23.2556	10.41	15.5379	18.5531	6.58244	53.6819	44.6091	37.8773	4.80511	48.0517	3.36824	9.8417	19.1253	6.80408	26.143	39.5912	22.8523	23.751	112.062	25.9415	30.9891	6.6652	31.3577	8.56141	29.5365	8.81489	5.57237	23.817	14.5527	11.7221	36.4982	18.3129	43.8878	37.9844	17.8709	21.1037	45.3322	50.611	7.52677	20.9887	46.877
SEMA6A	93.3441	-2.60371	0.0885517	-29.4032	4.9919e-190	4.71961e-189	11.3787	39.7109	32.8314	50.315	61.1803	55.6593	32.9122	7.82861	38.7395	39.4891	26.4281	14.7852	29.1914	27.3381	17.2128	39.974	54.1534	17.0785	64.5243	17.071	18.1111	74.4772	71.2749	32.4928	42.1369	33.3895	16.1974	24.2409	40.8641	12.9911	32.4128	18.7554	40.5535	46.4865	47.3165	17.3407	53.6128	25.7934	57.8376	14.4603	58.5415	71.9614	80.8628
PSMD5	578.171	-1.3807	0.0475063	-29.0635	1.04012e-185	9.46505e-185	456.183	472.048	253.075	175.235	324.353	228.094	296.21	616.223	319.307	432.768	169.38	285.538	156.062	168.402	568.022	174.355	306.247	345.452	332.031	557.407	287.513	292.051	467.492	243.28	248.902	182.358	387.786	379.775	105.875	492.939	316.852	282.504	399.452	246.519	689.861	465.722	235.476	434.97	320.452	677.568	331.178	373.3	441.816
SEMA4G	34.9251	-1.97695	0.0762779	-25.9177	4.20854e-148	2.90409e-147	20.6886	33.9464	12.3118	5.205	10.6823	14.1877	26.3298	13.4205	10.5653	26.5947	18.0191	14.7852	6.73648	17.4964	28.688	6.80408	7.46943	31.0519	8.06553	17.071	5.6597	18.4101	15.4945	9.9978	17.1487	11.1298	22.867	24.2409	13.0022	21.6518	14.5527	22.2721	17.2353	12.6781	170.751	10.7347	10.5123	24.6209	14.8502	12.3945	8.36307	17.9904	17.5789
BLNK	198.312	-2.21567	0.121134	-18.2911	9.73783e-75	3.58037e-74	16.5508	104.401	36.9353	150.945	44.6713	40.3803	52.6595	130.85	82.1746	166.015	69.674	108.116	56.1373	148.719	53.5508	46.778	80.2964	67.5379	165.343	51.9553	33.9582	129.708	84.1132	24.1613	108.282	84.758	91.4679	130.02	39.0066	96.7113	50.2729	110.188	136.868	135.938	61.0315	150.286	144.019	50.4143	177.421	47.5124	189.005	47.9743	176.961
IL11	1.50335	-1.22061	0.183832	-6.6398	3.1411e-11	4.77395e-11	0	1.281	0	0	1.94223	3.27408	6.58244	0	0	0.8059	0	0	0	12.0287	0	0.85051	1.86736	0	0.672128	0	4.52776	0.836823	1.7708	0	0.489964	0	0	0	0	2.16518	1.98446	1.17221	1.01384	0.704341	5.48597	0	1.05123	0	0	0	1.67261	1.4992	2.34385
NCR2	15.6384	-7.94868	0.532774	-14.9194	2.46392e-50	7.04808e-50	0	0	0	1.735	0	0	0	0	0	0	0	0	0	0	0	0	0	1.5526	2.01638	0	0	0.836823	0.885402	0	0	0	0	0	1.85746	0	0	0	0	0	0.685747	0	0	0	0	0	0	1.4992	0
HSP90AB1	15078.1	-1.2589	0.109865	-11.4586	2.12874e-30	4.58498e-30	2812.61	3316.5	7057.38	17988.5	19913.7	10087.4	7635.63	1835.25	14681.1	3860.26	16033.4	2633.6	11615.9	214286	2752.13	10329.4	6290.19	2885.5	13525.9	1419.87	4428.15	10026.8	24012.1	8685.59	9345.57	24645.7	2636.37	2529.14	12758.9	4679.67	4804.37	9469.15	2823.54	17966.3	28981	3968.55	14223.2	2653.2	15599.7	1435.7	11699.1	9136.1	19346.1
JAK2	1326.1	-1.05651	0.0870348	-12.139	6.56366e-34	1.48627e-33	997.189	1284.2	704.507	144.005	153.436	329.59	882.047	2561.07	432.004	897.773	146.556	1838.9	87.5742	102.791	1214.46	157.344	582.616	1184.63	938.29	2137.59	1343.61	310.461	467.492	454.067	856.457	159.242	1438.71	655.974	98.4453	1547.38	1014.72	617.757	1230.8	431.761	584.256	2077.58	155.582	1104.42	633.869	3230.84	258.419	530.716	580.103
NRP1	113.356	-2.40932	0.158152	-15.2342	2.09629e-52	6.19108e-52	17.5853	10.248	38.3033	8.675	25.249	31.6494	52.6595	6.71024	18.7828	24.9829	38.4408	4.62036	83.0832	49.2085	34.4255	81.6489	26.143	9.31557	137.786	11.8755	35.0902	19.2469	21.6924	36.6586	129.351	21.4035	11.4335	8.08031	52.0088	27.4256	239.458	138.321	17.2353	16.1998	8.91471	17.3407	52.5615	29.3106	22.6661	6.19726	14.2172	31.4831	32.8139
SERPIND1	29.2787	-1.99757	0.186889	-10.6885	1.1518e-26	2.36534e-26	0	1.281	157.317	5.205	14.5667	10.9136	6.58244	1.11837	3.52177	0.8059	13.214	0	22.4549	16.4028	0	48.4791	50.4186	0	2.01638	0	3.39582	10.0419	4.86971	2.49945	1.46989	6.84913	0.952791	0.734574	13.0022	3.60863	1.32297	8.2055	2.02768	14.0868	14.4007	2.47725	26.2808	0	10.9423	2.06575	11.7083	23.9871	8.20347
DDX17	23209.8	-1.30156	0.0584933	-22.2515	1.09178e-109	5.69761e-109	16158.8	23710.6	11274.8	4394.76	9757.77	8093.52	10031.6	23567.5	15603.8	21444.2	6157.74	31366.7	5828.18	5087.07	17505.4	4642.93	11809.2	19969.5	11580.8	29550	15436.3	13133.1	13776.9	7906.59	12779.7	4837.2	26303.7	15858.7	4504.34	20629.1	13293.9	10320.2	20896.2	13002.8	18734.6	25516.5	8607.48	17266.3	16509.5	33223.5	8835.59	15731.1	16055.4
CTSG	3174.83	-2.16014	0.210804	-10.2471	1.21898e-24	2.38233e-24	27.9296	78.1409	690.827	9428	4247.66	2398.81	263.298	153.217	516.526	398.921	120.128	33.2666	5651.9	239.481	1283.31	6076.89	6958.71	867.901	1740.81	55.6664	6.79164	3882.02	337.338	4598.15	19.1086	12609.3	237.245	532.566	1300.22	85.8854	654.871	1078.44	641.76	705.045	44.5735	133.771	2447.27	87.9319	71.9063	17.5589	1456.85	4190.25	16469.1
PSMC6	873.963	-1.55832	0.068735	-22.6715	8.56364e-114	4.58407e-113	555.488	839.694	354.305	105.835	156.35	166.978	539.76	720.232	309.916	627.796	160.971	511.936	67.3648	150.906	680.861	170.952	468.707	360.202	643.226	1462.91	498.054	212.553	635.719	323.262	351.304	191.776	958.508	308.521	107.733	908.654	605.259	451.303	404.522	498.673	891.471	1079.25	107.226	430.28	831.611	840.762	235.839	508.228	568.383
PLTP	492.027	-1.03111	0.14549	-7.08715	1.36901e-12	2.15956e-12	72.41	35.8679	155.949	170.03	67.9781	168.069	204.056	106.245	108.001	37.8773	100.907	60.9887	1077.84	443.97	149.177	1005.3	107.373	45.8016	1100.95	72.7375	33.9582	96.2346	64.6344	471.563	168.548	166.091	62.8842	102.106	557.237	244.665	148.834	144.182	79.0794	122.555	66.5174	98.2641	165.043	106.691	53.9297	76.4329	101.193	118.437	171.101
NFATC2	811.786	-1.64566	0.112774	-14.5925	3.13434e-48	8.75932e-48	101.374	730.169	456.904	735.64	1415.89	753.037	862.3	154.335	1374.66	379.579	723.168	143.231	144.834	583.941	59.2884	290.024	588.218	180.877	723.209	181.101	222.992	1630.13	1976.66	316.597	989.237	866.415	181.03	84.476	520.088	191.979	488.176	404.414	179.449	840.983	1751.4	227.907	1177.38	98.4838	1231.79	56.8083	962.59	805.068	1068.8
ANGPT4	4.05865	-2.56963	0.1549	-16.589	8.36641e-62	2.74358e-61	2.06886	1.9215	2.73595	3.47	0.971116	3.27408	6.58244	0	3.52177	1.6118	2.40255	0.924072	1.12275	2.18705	1.91253	2.55153	0	1.5526	0	0	5.6597	0.836823	0.885402	0.83315	0.489964	3.42457	0.952791	1.46915	0	0	1.98446	1.17221	1.01384	0.704341	0.685747	0	1.05123	0	3.90795	0	1.67261	2.99839	1.17192
JAG1	343.072	-3.58373	0.106845	-33.5413	1.20499e-246	1.539e-245	46.5493	35.8679	75.2386	17.35	27.1912	42.563	65.8244	143.152	46.9569	83.0077	28.8306	101.648	17.9639	61.2373	114.752	17.8607	52.286	76.8535	45.7047	106.88	598.797	84.5191	54.0095	45.8232	70.0649	33.3895	52.4035	48.4819	26.0044	37.5298	70.779	52.7496	45.6227	66.2081	35.6588	67.7114	24.1783	55.104	119.583	129.11	31.7797	52.4719	114.849
PSMD10	338.754	-1.61663	0.0627895	-25.7468	3.49924e-146	2.39197e-145	233.781	300.394	145.005	67.665	65.0648	101.496	157.979	335.512	116.218	261.112	67.2715	231.942	83.0832	123.568	258.192	77.3964	111.108	176.996	257.425	328.061	52.0693	81.1718	161.143	87.4807	85.7437	76.1966	266.781	271.792	35.2917	347.15	197.784	274.298	162.214	109.173	218.067	450.033	55.7152	179.381	160.226	604.233	85.3034	173.907	275.402
FGF14	4.26552	-2.75472	0.271996	-10.1278	4.15939e-24	8.06401e-24	0	0.640499	6.83987	3.47	0	1.09136	0	0	1.17392	0	1.20128	0	0	1.09352	0	0	0	0	0	0.742219	0	0	0	0.83315	0	0	0	0	1.85746	0	0	0	0	1.40868	2.05724	0	0	0	1.56318	0	0	0	0
MLNR	6.1804	-2.95833	0.161061	-18.3678	2.38066e-75	8.81994e-75	1.03443	2.562	5.4719	0	1.94223	1.09136	0	3.35512	0	0	1.20128	0.924072	1.12275	1.09352	3.82506	4.25255	3.73471	2.32889	0.672128	0.742219	1.13194	0.836823	0.442701	0	0	4.28071	0.952791	2.9383	0	2.88691	0.661486	2.34443	9.12455	0	1.37149	1.6515	1.05123	2.34485	0	0	0	8.99518	5.85962
NFAT5	2464.65	-2.85725	0.080039	-35.6982	4.21107e-279	6.9674e-278	529.627	708.392	976.734	170.03	419.522	455.097	447.606	1155.28	960.269	921.95	419.246	1570	242.513	162.935	634.96	232.189	703.994	1254.5	471.161	895.116	2499.33	829.292	821.653	324.928	1097.03	309.923	761.28	456.17	248.899	595.424	1003.47	662.301	873.929	903.67	1395.49	1100.72	407.878	791.387	1499.09	1736.27	378.011	830.555	657.45
IL7	22.657	-3.66691	0.168613	-21.7475	7.29926e-105	3.57836e-104	0	12.1695	1.36797	3.47	0.971116	3.27408	0	5.59186	11.7392	9.6708	1.20128	1.84814	0	5.46761	0	0.85051	3.73471	0.776298	7.3934	0.742219	7.92359	3.34729	11.0675	0.83315	6.8595	2.56842	1.90558	1.46915	1.85746	0.721726	3.96891	15.2388	2.02768	4.22605	13.7149	4.12874	5.25615	1.17243	12.5054	2.06575	9.19938	1.4992	7.03155
AMH	21.6624	-2.44382	0.118856	-20.5612	6.11575e-94	2.75682e-93	1.03443	5.12399	1.36797	8.675	6.79781	13.0963	6.58244	4.47349	10.5653	0	12.0128	7.39258	7.85922	82.0142	11.4752	9.35561	1.86736	3.88149	11.4262	13.3599	12.4513	7.53141	9.73942	0.83315	1.95986	11.986	6.66954	5.87659	11.1447	3.60863	3.96891	5.86107	5.06919	4.22605	37.0303	4.95449	11.5635	7.03455	11.7238	4.13151	6.69046	2.99839	4.6877
CLEC11A	1858.5	-4.43885	0.151667	-29.267	2.72589e-188	2.52795e-187	102.408	39.7109	84.8144	1455.67	516.634	290.301	85.5718	23.4858	102.131	66.8897	73.2779	40.6592	542.286	286.503	120.489	505.203	571.411	83.8402	126.36	40.8221	71.3123	434.311	56.6657	304.1	55.3659	952.885	174.361	107.248	159.741	54.1295	158.095	195.76	127.744	125.373	62.4029	80.0976	354.265	87.9319	33.6084	49.5781	198.205	325.326	780.502
PIK3R2	648.4	-1.68802	0.0590021	-28.6094	5.12794e-180	4.47083e-179	293.778	328.576	195.62	669.71	518.576	368.879	816.223	180.058	429.656	386.026	448.076	211.612	509.727	956.832	587.147	429.507	270.767	273.257	397.227	161.062	397.311	430.127	394.004	341.591	268.5	593.306	294.412	318.07	690.974	202.083	290.392	412.619	388.3	309.206	803.695	337.731	461.49	388.073	273.556	171.458	383.029	338.818	761.751
PIK3CG	1103.67	-1.41197	0.0744723	-18.9597	3.67364e-80	1.434e-79	759.27	568.123	614.221	239.43	388.446	365.605	217.221	1570.2	443.743	675.344	234.249	2032.03	161.675	285.409	713.374	134.381	457.503	1764.52	358.916	1122.98	2217.47	440.169	461.737	280.771	661.451	197.769	787.958	722.821	167.171	1023.41	843.394	409.103	1074.67	376.822	390.19	1440.11	298.55	698.766	488.494	2135.99	293.544	524.719	351.577
LMBR1	630.675	-1.54942	0.059407	-26.0815	5.91028e-150	4.2391e-149	344.465	334.34	642.948	206.465	212.674	328.499	230.386	866.739	380.351	373.132	198.211	449.099	195.358	89.6689	495.345	275.565	351.063	378.057	312.539	505.451	307.888	426.78	417.024	257.443	315.047	226.021	308.704	330.558	102.16	465.514	513.313	432.547	437.978	328.223	1274.12	501.229	257.552	405.659	393.14	766.395	318.633	412.279	555.492
NOD1	394.656	-2.14131	0.0525204	-40.771	0	0	130.338	470.126	135.43	150.945	306.873	249.921	164.561	98.4168	352.177	208.728	245.06	161.713	99.9244	375.078	118.577	95.2571	173.664	116.445	342.785	124.693	187.902	297.909	395.332	106.643	182.267	172.084	228.67	174.094	172.744	139.293	170.002	162.938	218.989	211.302	444.364	224.604	280.679	164.14	341.555	81.5973	265.109	170.908	274.23
CRHR2	3.56678	-3.4623	0.205283	-16.866	8.00592e-64	2.67354e-63	0	1.281	0	1.735	0	0	0	1.11837	0	0	0	0	1.12275	0	0	0	0	0	0.672128	0	2.26388	0	1.7708	0	0.489964	0.856141	0.952791	0.734574	1.85746	0.721726	0.661486	0	1.01384	0	0.685747	0	0	1.17243	0	0	0	0	0
TFR2	395.66	-1.35898	0.141169	-9.62661	6.17353e-22	1.14798e-21	71.3755	65.9714	142.269	407.725	231.126	197.536	934.707	53.6819	282.916	111.214	177.789	27.7222	296.405	124.662	516.383	403.142	339.859	56.6697	780.34	37.111	19.243	219.248	223.121	269.941	68.105	448.618	113.382	45.5436	520.088	54.8512	156.772	161.766	387.286	103.538	412.82	78.4461	299.601	173.519	111.767	10.3288	189.842	302.838	1187.16
C5	196.321	-3.08349	0.0772736	-39.9035	0	0	53.7903	64.6904	61.5589	39.905	18.4512	30.558	26.3298	22.3675	46.9569	56.413	18.0191	84.0905	48.2781	17.4964	103.277	28.0668	30.8114	17.8548	63.18	34.1421	63.3887	31.7993	29.661	21.6619	16.1688	33.3895	63.837	85.2106	24.147	28.1473	11.9067	8.2055	67.9272	25.3563	43.202	50.3707	46.2542	59.7937	59.4008	41.3151	20.0714	31.4831	186.336
OGN	61.18	-2.88873	0.159367	-18.1263	1.97674e-73	7.12411e-73	3.10328	1.281	9.57582	5.205	5.82669	3.27408	32.9122	2.23675	12.9132	2.4177	9.61021	3.69629	0	3.28057	22.9504	1.70102	3.73471	1.5526	4.03277	2.22666	2.26388	4.18412	5.31241	1.6663	2.93978	0	1.90558	3.67287	11.1447	2.16518	1.98446	7.03329	1.01384	5.63473	8.91471	6.60599	2.10246	8.20698	66.4351	2.06575	16.7261	1.4992	7.03155
ENG	996.649	-1.43486	0.0991808	-14.4671	1.95492e-47	5.39083e-47	448.942	352.915	534.878	692.265	605.976	809.788	631.915	161.046	545.874	311.883	794.044	123.826	2814.72	3897.31	290.705	1238.34	353.864	288.783	641.21	140.279	743.685	786.614	436.503	843.148	1565.44	1035.93	224.859	163.81	2292.1	331.994	1547.88	767.8	277.792	458.526	659.688	260.937	949.261	223.933	373.6	123.945	497.603	322.327	460.566
RLN2	2.87012	-1.01847	0.156403	-6.51183	7.4239e-11	1.12012e-10	0	3.20249	2.73595	3.47	0	1.09136	6.58244	1.11837	0	3.2236	1.20128	5.54443	1.12275	1.09352	0	0.85051	0	1.5526	0.672128	2.96888	0	0.836823	5.31241	0	0.489964	1.71228	0.952791	2.9383	3.71492	2.16518	0	2.34443	9.12455	0.704341	7.54321	1.6515	0	2.34485	2.34477	1.03288	3.34523	1.4992	2.34385
RLN1	1.60841	-1.66665	0.198342	-8.40292	4.35499e-17	7.49511e-17	0	1.9215	1.36797	0	0	0	0	0	1.17392	0.8059	1.20128	1.84814	0	0	1.91253	0	0	0	2.68851	0	0	0	4.86971	0	0.489964	2.56842	0	1.46915	0	0.721726	0	0	6.08303	0	6.17172	0.825749	0	0	3.90795	2.06575	0	1.4992	1.17192
CXCL12	536.334	-4.51575	0.190737	-23.6752	6.48738e-124	3.6611e-123	3.10328	1.9215	54.719	81.545	81.5737	64.3902	85.5718	3.35512	73.9572	1.6118	10.8115	7.39258	63.9965	8.74818	30.6005	129.277	269.833	6.21038	28.9015	7.42219	3.39582	97.9083	11.9529	83.315	11.7591	197.769	1.90558	5.14202	111.447	7.21726	17.1986	72.6773	4.05535	9.15643	8.91471	13.212	95.662	11.7243	22.6661	1.03288	52.6874	109.441	280.09
MAPK8	600.042	-2.79746	0.0613689	-45.5843	0	0	167.577	320.89	302.322	88.485	181.599	159.338	151.396	238.213	260.611	300.601	158.568	211.612	71.8558	51.3956	164.478	115.669	220.348	205.719	180.802	151.413	325.999	266.947	442.701	104.144	203.335	137.839	173.408	174.094	94.7304	161.667	323.466	317.67	172.353	258.493	781.065	180.013	149.275	154.76	362.658	270.614	163.916	317.83	310.56
PPP3CB	915.91	-1.26193	0.052298	-24.1295	1.22576e-128	7.1675e-128	546.178	741.698	402.185	312.3	358.342	403.803	796.476	822.004	719.615	641.497	313.533	806.715	181.885	230.733	967.74	324.895	424.824	442.49	558.538	940.392	551.255	507.115	758.347	349.09	540.43	282.527	693.632	521.547	146.739	988.765	709.113	688.09	553.556	468.387	1301.55	992.55	338.496	663.593	547.894	1289.03	429.026	554.703	887.147
BMPR1A	56.3068	-1.57613	0.113753	-13.8557	1.17485e-43	3.08769e-43	8.27542	88.3889	31.4634	15.615	29.1335	17.4617	39.4947	15.6572	76.305	51.5776	9.61021	20.3296	11.2275	9.8417	28.688	13.6082	19.6073	30.2756	57.1309	24.4932	14.7152	23.431	105.363	9.16465	31.3577	10.2737	21.9142	13.9569	18.5746	24.5387	29.1054	39.8553	21.2906	47.8952	205.724	37.1587	39.9468	15.2415	85.1933	9.2959	35.9612	49.4735	58.5962
DKK1	5.83011	-1.21089	0.292354	-4.14186	3.44501e-05	4.52701e-05	0	0	0	0	0	1.09136	6.58244	0	0	0	1.20128	2.77222	0	1.09352	0	0.85051	0	0.776298	0	0.742219	0	0	0	0	0	0	0.952791	0.734574	0	0	0	1.17221	1.01384	0	0.685747	1.6515	0	0	0	0	2.50892	0	0
PSMD11	1144.46	-1.18642	0.0319384	-37.147	4.89344e-302	1.01784e-300	1107.87	836.492	767.434	721.76	851.668	715.931	559.508	737.008	766.572	685.821	804.855	672.724	948.721	1027.91	1069.1	712.727	645.172	655.972	916.11	801.597	916.872	789.124	827.851	689.015	835.389	743.131	670.765	912.341	663.113	973.609	889.698	1004.59	662.037	594.464	1051.25	836.483	835.729	804.284	522.884	930.622	613.013	745.101	898.866
CCL8	1.09066	-1.56449	0.343244	-4.55794	5.16574e-06	6.94489e-06	0	3.84299	0	0	0	0	0	0	0	0	0	0	0	0	0	0.85051	0	0	11.4262	0	0	0.836823	0	0	0.489964	0.856141	0	0	0	0	0	9.37771	0	0	0	0	1.05123	0	0	0	10.872	0	1.17192
CCL1	10.7421	-7.03723	0.410798	-17.1306	8.77149e-66	2.98395e-65	0	0.640499	0	0	0	0	0	0	0	0	0	0	0	1.09352	0	0	0	0	0	0	0	0.836823	0	0	0	0	0	0.734574	0	0	0	0	0	0	0	0	0	0	0	0	0	0	0
GNRHR	9.22988	-6.00245	0.165445	-36.2807	3.25878e-288	5.93099e-287	0	0	0	0	0	0	0	0	2.34785	0.8059	0	1.84814	0	0	0	0	0	1.5526	0	0	0	0	0.885402	0	0	0.856141	0.952791	0	0	0	0	0	2.02768	0.704341	7.54321	0.825749	0	0	0	0	0	0	0
HSPA8	17655.7	-1.0087	0.0817836	-12.3337	5.96154e-35	1.37342e-34	6942.05	13275.6	10627.8	26160.3	17694.7	12294.2	10683.3	6687.87	29863.4	9032.53	20478.2	7266.9	12390.6	68949.9	7678.81	13724.7	6936.3	8984.09	19403.7	6911.55	1660.56	8702.96	53858.6	8737.24	7984.45	30548	9169.66	6975.51	13574.3	10519.2	3351.75	8176.19	5187.81	28752.6	34901.8	12922.1	17305.4	5431.85	32035	4322.59	15029.3	16188.3	30652.9
MDK	180.813	-3.36953	0.119247	-28.2568	1.17559e-175	1.00097e-174	12.4131	29.463	32.8314	29.495	34.9602	29.4667	39.4947	14.5388	31.6959	12.0885	15.6166	26.7981	72.9785	193.554	22.9504	26.3658	29.8777	24.0652	36.967	20.0399	54.3332	20.0838	26.5621	51.6553	10.7792	28.2527	22.867	55.093	72.4409	17.3214	23.152	41.0275	21.2906	19.0172	13.7149	10.7347	45.2029	24.6209	23.4477	9.2959	39.3064	20.9887	33.9858
IL26	1.07334	-1.00787	0.266269	-3.78517	0.000153601	0.00019774	1.03443	1.9215	0	0	0	0	0	0	1.17392	2.4177	0	0	0	0	0	0	0	0	0	0	0	0	1.3281	0.83315	0.979928	0	1.90558	0	1.85746	0	1.32297	0	0	0	0	0	1.05123	1.17243	0.78159	0	0	2.99839	1.17192
ULBP1	3.61036	-1.19073	0.188071	-6.33129	2.43119e-10	3.6343e-10	0	0.640499	5.4719	5.205	2.91335	0	0	0	2.34785	0	1.20128	0.924072	4.49098	15.3093	0	4.25255	1.86736	0	2.68851	0	7.92359	1.67365	6.19781	1.6663	2.44982	2.56842	0	0	3.71492	0.721726	4.6304	17.5832	0	4.22605	0.685747	0.825749	3.15369	1.17243	2.34477	0	1.67261	4.49759	15.235
GLP1R	7.42299	-3.21954	0.273954	-11.7521	6.88632e-32	1.52378e-31	2.06886	0.640499	0	6.94	0	0	19.7473	0	4.69569	0	2.40255	0	0	0	0	0	0	5.43408	6.72128	0	2.26388	3.34729	0.885402	1.6663	5.3896	5.99299	0	0	0	0.721726	1.32297	0	0	4.93039	4.80023	4.95449	3.15369	0	2.34477	0	2.50892	0	2.34385
BMP5	4.93057	-4.63935	0.256952	-18.0553	7.16755e-73	2.57043e-72	0	0	0	0	0.971116	0	0	0	1.17392	0	0	1.84814	0	0	1.91253	0	0	0	0	1.48444	0	0.836823	0	0.83315	0	0	0.952791	0	0	0	0	0	0	0	0	0	0	0	0	0	0	0	0
BACH2	216.689	-1.13109	0.110231	-10.261	1.05577e-24	2.06892e-24	36.205	197.914	140.901	128.39	319.497	114.593	72.4069	171.111	140.871	331.225	139.348	215.309	58.3828	20.7769	53.5508	30.6184	314.65	169.233	195.589	59.3775	234.312	605.023	325.828	31.6597	226.363	291.944	161.022	58.0313	126.307	129.911	177.94	181.693	168.297	343.718	1276.86	208.089	201.836	75.0352	450.977	68.1699	222.458	388.292	202.743
SEMA5A	16.7553	-2.37186	0.190718	-12.4365	1.65668e-35	3.85324e-35	1.03443	4.48349	1.36797	1.735	1.94223	4.36543	13.1649	2.23675	1.17392	7.2531	4.80511	0	3.36824	0	13.3877	4.25255	3.73471	2.32889	0.672128	5.93775	5.6597	10.8787	4.42701	0.83315	1.46989	4.28071	4.76395	1.46915	5.57237	0.721726	1.98446	1.17221	1.01384	4.93039	15.0864	0.825749	1.05123	4.6897	7.03431	1.03288	2.50892	10.4944	4.6877
IL12B	2.23499	-3.1051	0.274279	-11.321	1.03342e-29	2.20626e-29	0	0.640499	0	0	0	0	0	1.11837	0	1.6118	0	1.84814	0	1.09352	0	0	0.933679	0.776298	0	0.742219	2.26388	0	0.885402	0	0	0	0	0	0	0.721726	0	0	0	1.40868	0	0	0	0	0.78159	0	2.50892	0	0
NPR3	1102.1	-8.35117	0.156909	-53.2229	0	0	4.13771	3.20249	8.20785	5.205	17.4801	5.45679	19.7473	2.23675	4.69569	14.5062	0	3.69629	2.24549	1.09352	7.65012	19.5617	18.6736	4.65779	13.4426	5.19553	5.6597	10.0419	6.19781	4.16575	2.93978	16.2667	11.4335	7.34574	1.85746	4.33036	24.475	8.2055	7.09687	7.74775	19.2009	6.60599	3.15369	4.6897	7.8159	1.03288	7.52677	19.4896	14.0631
PRLR	97.9501	-5.06735	0.191816	-26.4177	8.57589e-154	6.24324e-153	1.03443	16.0125	28.7275	8.675	13.5956	10.9136	0	0	10.5653	18.5357	4.80511	2.77222	12.3502	8.74818	3.82506	5.10306	12.1378	0.776298	3.36064	5.19553	19.243	11.7155	10.1821	5.83205	4.40968	9.41756	6.66954	10.284	5.57237	2.88691	12.5682	8.2055	2.02768	8.45209	1.37149	9.08324	3.15369	3.51728	8.59749	0	9.19938	10.4944	4.6877
IL5	2.36383	-4.74985	0.203912	-23.2936	5.14835e-120	2.85019e-119	0	0.640499	0	0	0	0	0	0	0	0	0	0	0	0	0	0	0	0	0	0	0	0	0.442701	0	0	0	0	0	0	0	0	1.17221	0	0	0.685747	0	0	0	0.78159	0	0	0	0
NR3C1	1955.02	-1.27126	0.0652842	-19.4727	1.8714e-84	7.52695e-84	1093.39	1293.81	748.282	350.47	978.885	837.072	756.981	2729.95	1305.4	1399.85	538.172	2247.34	266.091	429.754	1679.2	363.168	965.424	1732.7	922.159	1777.61	1787.33	1561.51	1950.54	539.048	1036.76	804.773	1610.22	896.18	326.913	1899.58	1328.92	971.766	1520.76	1668.58	1466.81	1800.96	510.898	1126.7	2004	3291.78	1048.73	1535.18	1299.66
LIFR	36.8321	-2.21257	0.163444	-13.5372	9.4367e-42	2.4105e-41	4.13771	4.48349	15.0477	8.675	5.82669	7.63951	46.0771	6.71024	4.69569	3.2236	13.214	0	6.73648	5.46761	15.3002	1.70102	5.60207	2.32889	5.37702	15.5866	3.39582	1.67365	3.09891	4.16575	2.44982	4.28071	4.76395	2.9383	13.0022	2.16518	4.6304	12.8944	2.02768	9.15643	5.48597	10.7347	7.35862	5.86213	23.4477	3.09863	10.872	7.49598	14.0631
RBP2	0.570125	-2.38054	0.238269	-9.99096	1.6695e-23	3.19841e-23	0	0.640499	0	0	0	0	0	1.11837	0	0	0	0	0	0	1.91253	0	0	0	0	0	0	0	0	0	0	0	0.952791	0	1.85746	0.721726	0	0	0	0	0	0	0	0	0	1.03288	0	0	0
PLXNA1	206.944	-1.34412	0.097179	-13.8314	1.64806e-43	4.30032e-43	64.1345	202.398	161.421	85.015	288.421	242.282	144.814	79.4045	204.263	140.227	163.374	60.9887	98.8017	179.338	30.6005	122.473	157.792	111.787	293.048	63.0886	125.645	283.683	303.693	93.3128	238.612	144.688	96.2319	50.6856	141.167	129.911	116.421	226.237	72.9964	208.485	850.326	134.597	195.529	57.4489	209.466	36.1507	167.261	215.884	234.385
CSPG5	7.08886	-2.40846	0.130974	-18.3888	1.61583e-75	6.017e-75	2.06886	1.281	2.73595	1.735	1.94223	1.09136	0	1.11837	0	1.6118	0	0	6.73648	4.37409	5.73759	4.25255	0	1.5526	4.03277	2.22666	7.92359	2.51047	0.885402	0	0.979928	1.71228	1.90558	2.20372	3.71492	0	1.32297	0	3.04152	5.63473	2.05724	0.825749	1.05123	1.17243	0	1.03288	0.836307	0	3.51577
ACVR2B	103.811	-3.08722	0.107139	-28.8151	1.38659e-182	1.23858e-181	18.6197	51.2399	13.6797	29.495	36.9024	19.6445	32.9122	20.1307	46.9569	94.2903	20.4217	32.3425	51.6463	26.2445	9.56265	17.8607	21.4746	21.7363	40.9998	14.8444	22.6388	49.3726	58.8792	18.3293	16.1688	30.8211	27.6309	7.34574	27.8619	23.817	31.7513	43.3719	35.4844	48.5995	292.128	34.6814	30.4857	14.0691	48.4586	11.3617	22.5803	47.9743	43.3612
PSMD14	449.904	-2.16158	0.0582004	-37.1403	6.29466e-302	1.29085e-300	281.364	301.675	131.326	159.62	84.4871	153.882	263.298	130.85	159.654	203.087	115.323	92.4072	104.415	220.892	260.104	110.566	130.715	148.273	470.489	240.479	80.3678	100.419	293.511	94.9791	187.166	150.681	240.103	235.064	59.4387	409.219	287.085	262.576	165.256	146.503	253.041	355.072	132.455	184.071	169.605	184.885	130.464	187.4	391.423
IFIH1	330.669	-1.66159	0.0756527	-21.9635	6.44021e-107	3.24462e-106	127.235	1447.53	589.597	109.305	109.736	217.18	217.221	139.797	149.088	394.085	76.8817	213.461	60.6283	112.633	156.827	58.6852	138.184	208.824	568.62	96.4885	164.131	148.954	175.752	46.6564	148.949	166.948	340.146	113.859	113.305	173.214	125.021	298.915	206.823	156.364	410.762	187.445	255.449	191.105	459.575	97.0905	112.901	121.435	111.333
TACR1	7.78541	-3.61412	0.162841	-22.1941	3.91203e-109	2.02702e-108	0	0	2.73595	1.735	0.971116	0	0	2.23675	2.34785	0	0	0.924072	0	2.18705	1.91253	1.70102	0	0	0	2.96888	0	0	0.442701	2.49945	1.46989	0	0.952791	0	0	0	0.661486	1.17221	0	0	0	0	1.05123	0	2.34477	1.03288	0.836307	0	1.17192
LANCL1	655.085	-3.05759	0.0699698	-43.6987	0	0	109.649	484.858	127.222	72.87	114.592	151.699	243.55	109.601	333.394	361.043	121.329	129.37	56.1373	42.6474	214.203	70.5923	196.073	92.3794	315.9	165.515	100.743	208.369	441.373	57.4873	161.198	136.983	207.708	164.545	79.8707	147.232	231.52	240.304	227.1	183.833	473.165	256.808	116.687	144.208	415.024	128.077	226.639	266.857	455.879
SDC1	73.3158	-1.31158	0.165679	-7.91636	2.44556e-15	4.03711e-15	6.20657	10.248	24.6235	90.2201	8.74004	25.1012	78.9893	8.94698	10.5653	17.7298	10.8115	2.77222	68.4875	125.755	38.2506	30.6184	17.7399	7.76298	10.0819	69.0264	7.92359	5.85776	9.73942	2.49945	4.89964	20.5474	10.4807	91.0871	18.5746	10.1042	5.95337	12.8944	16.2214	7.04341	15.7722	12.3862	11.5635	9.37941	18.7582	5.16439	14.2172	10.4944	126.568
SOS1	1439.82	-3.04013	0.0558694	-54.4149	0	0	348.602	709.032	320.106	183.91	429.233	350.326	408.111	542.411	611.614	485.958	259.476	778.993	133.607	269.007	367.206	153.942	306.247	429.293	368.326	430.487	456.172	558.161	556.033	164.131	629.114	258.555	424.945	382.713	198.748	488.609	431.95	405.586	343.691	330.336	1047.14	641.607	359.521	343.521	568.216	696.159	257.583	383.794	590.65
ANGPTL1	25.1412	-3.44541	0.136702	-25.2037	3.64628e-140	2.31833e-139	2.06886	0	1.36797	1.735	3.88446	4.36543	0	1.11837	2.34785	2.4177	2.40255	1.84814	0	1.09352	9.56265	0.85051	6.53575	3.10519	4.03277	6.67997	16.9791	1.67365	0.442701	3.3326	2.93978	0	1.90558	2.9383	5.57237	1.44345	3.30743	4.68886	3.04152	2.81736	4.11448	1.6515	0	3.51728	13.287	1.03288	5.01784	2.99839	4.6877
OPRD1	17.0174	-1.61003	0.101714	-15.829	1.96266e-56	6.09303e-56	10.3443	3.20249	16.4157	17.35	13.5956	9.82223	26.3298	8.94698	4.69569	4.8354	18.0191	11.0889	11.2275	34.9927	3.82506	11.9071	12.1378	10.0919	3.36064	3.7111	4.52776	5.02094	7.96862	4.16575	15.6788	11.1298	1.90558	3.67287	37.1492	1.44345	9.92228	9.37771	15.2076	7.74775	31.5443	0.825749	18.9222	9.37941	5.47113	0	5.85415	10.4944	10.5473
LEPR	268.611	-3.88724	0.102477	-37.9328	0	0	37.2394	42.2729	31.4634	6.94	16.509	20.7358	65.8244	59.2737	46.9569	39.4891	3.60383	124.75	14.5957	10.9352	120.489	11.0566	28.944	16.3023	42.344	85.3552	47.5415	5.85776	41.6139	36.6586	26.4581	17.1228	60.9786	38.1978	9.28729	33.1994	30.4283	31.6498	28.3875	74.6601	74.7464	54.4994	15.7685	76.2077	62.5272	86.7617	26.7618	25.4863	137.115
NR5A2	14.1976	-4.02917	0.212611	-18.9509	4.3411e-80	1.69001e-79	2.06886	0.640499	9.57582	1.735	2.91335	0	0	0	3.52177	0	3.60383	0.924072	0	3.28057	1.91253	0	0	0.776298	0	0.742219	2.26388	0	0	3.3326	0.489964	0.856141	0	5.14202	3.71492	0.721726	0	2.34443	2.02768	0.704341	2.05724	1.6515	0	3.51728	2.34477	2.06575	5.85415	0	0
BMP8B	103.532	-2.18783	0.0844435	-25.9089	5.29201e-148	3.63451e-147	39.3083	90.3104	30.0954	69.4	32.0468	24.0099	19.7473	25.7226	50.4787	58.8307	38.4408	36.9629	43.7871	61.2373	38.2506	10.2061	29.8777	44.249	47.7211	32.6576	61.1248	51.883	67.2906	12.4972	59.7756	28.2527	36.2061	58.7659	52.0088	43.3036	50.9344	19.9276	38.5259	23.9476	212.581	72.6659	56.7665	35.1728	63.3088	54.7425	27.5981	37.4799	160.554
AKT3	383.24	-1.97012	0.100869	-19.5315	5.92823e-85	2.391e-84	111.718	334.981	125.854	150.945	327.266	123.324	256.715	115.192	358.047	262.723	207.821	146.003	191.99	124.662	131.965	134.381	173.664	125.76	221.13	117.271	108.666	326.361	462.623	182.46	235.183	168.66	154.352	63.1733	198.748	165.997	191.169	303.604	154.103	232.433	1064.96	211.392	221.81	117.243	445.506	104.321	211.586	262.359	269.543
MPL	145.329	-6.01325	0.155756	-38.6069	0	0	4.13771	1.281	5.4719	0	4.85558	5.45679	0	14.5388	1.17392	2.4177	2.40255	15.7092	0	2.18705	3.82506	3.40204	4.66839	17.0785	0.672128	3.7111	0	2.51047	1.3281	4.16575	1.46989	2.56842	1.90558	11.0186	1.85746	2.88691	2.64594	1.17221	6.08303	3.52171	0.685747	6.60599	8.40985	10.5518	0.78159	8.26302	2.50892	2.99839	2.34385
ARTN	62.9738	-5.48624	0.22288	-24.6152	8.6876e-134	5.27048e-133	1.03443	0.640499	0	8.675	1.94223	1.09136	6.58244	0	2.34785	0	2.40255	0	2.24549	0	0	3.40204	0.933679	0	2.01638	0	2.26388	1.67365	2.65621	0	0.489964	0	1.90558	0.734574	5.57237	1.44345	2.64594	1.17221	2.02768	2.81736	2.05724	0	5.25615	0	0	0	1.67261	5.99679	2.34385
PIK3R3	69.1777	-1.5845	0.102619	-15.4406	8.72604e-54	2.61961e-53	25.8607	124.257	28.7275	50.315	61.1803	29.4667	92.1542	17.894	62.2179	24.9829	40.8434	15.7092	17.9639	63.4243	17.2128	27.2163	28.944	13.1971	51.0817	21.5244	6.79164	51.0462	106.691	54.1547	26.948	53.9369	12.3863	14.6915	27.8619	69.2857	20.5061	140.666	11.1522	26.765	57.6027	37.9844	51.5103	32.8279	79.7222	15.4932	38.4701	38.9791	51.5647
TNFSF4	215.584	-3.12155	0.0984332	-31.7124	1.04954e-220	1.20325e-219	78.6165	28.182	20.5196	10.41	9.71116	29.4667	32.9122	230.385	45.783	58.0248	18.0191	165.409	3.36824	17.4964	59.2884	20.4122	40.1482	74.5246	18.1474	49.7287	26.0346	17.5733	26.1194	10.8309	40.1771	24.8281	45.734	62.4388	11.1447	98.1548	44.3195	31.6498	45.6227	38.0344	104.233	113.128	25.2295	119.587	39.8611	105.353	25.0892	38.9791	25.7823
NENF	253.177	-1.08967	0.0585971	-18.5961	3.45871e-77	1.30463e-76	189.3	150.517	108.07	185.645	142.754	160.43	414.694	126.376	156.132	144.256	172.984	102.572	222.304	267.913	172.128	254.302	194.205	125.76	227.179	132.115	35.0902	140.586	246.584	203.289	101.423	214.892	134.344	219.638	247.042	116.92	124.359	186.382	136.868	172.564	192.009	100.741	193.426	208.692	107.859	65.0713	218.276	166.411	277.746
NRP2	39.7599	-1.34737	0.145847	-9.23822	2.50625e-20	4.53868e-20	16.5508	6.40499	19.1516	20.82	17.4801	25.1012	26.3298	8.94698	15.261	15.3121	18.0191	9.24072	14.5957	28.4316	13.3877	32.3194	11.2041	7.76298	55.7866	5.19553	21.5069	6.69458	10.1821	31.6597	21.5584	15.4105	6.66954	8.81489	55.7237	22.3735	38.3662	46.8886	11.1522	15.4955	8.91471	12.3862	26.2808	17.5864	16.4134	7.23014	10.0357	17.9904	16.4069
CREB1	1264.26	-1.62606	0.0536393	-30.3148	7.32459e-202	7.45776e-201	574.108	862.752	610.117	265.455	320.468	463.827	895.212	1142.98	649.18	847.001	365.188	1599.57	336.824	309.467	809	348.709	539.666	947.86	641.21	951.525	964.413	466.947	578.61	564.876	491.924	415.229	923.254	616.307	222.895	791.734	557.632	593.14	875.957	701.524	1109.54	903.369	292.242	811.319	680.765	1598.89	401.428	919.007	635.183
PGF	46.4504	-1.16521	0.14648	-7.95471	1.79552e-15	2.9674e-15	10.3443	7.68599	20.5196	10.41	7.76893	10.9136	46.0771	10.0654	15.261	16.9239	15.6166	1.84814	22.4549	279.942	47.8133	21.2627	14.0052	6.21038	47.0489	10.3911	1.13194	4.18412	29.2183	30.8265	3.91971	14.5544	21.9142	3.67287	139.309	7.93899	23.152	28.1331	328.484	12.6781	37.7161	2.47725	11.5635	14.0691	21.8845	4.13151	20.0714	14.992	29.2981
TGFB3	63.9572	-1.52643	0.0831737	-18.3523	3.16156e-75	1.16833e-74	19.6541	62.1284	28.7275	48.58	58.2669	20.7358	98.7366	11.1837	86.8703	41.9068	49.2523	26.7981	25.8232	7.65466	19.1253	18.7112	26.143	27.1704	36.2949	17.8133	29.4305	51.0462	111.561	28.3271	39.1971	21.4035	25.7254	16.1606	87.3005	25.2604	27.1209	42.1997	29.4013	50.7126	191.323	21.4695	59.9202	18.7588	79.7222	10.3288	51.8511	47.9743	38.6735
ESRRB	2.34621	-1.38171	0.154193	-8.96092	3.21975e-19	5.75915e-19	1.03443	0.640499	0	8.675	1.94223	2.18272	6.58244	0	1.17392	0	0	0.924072	1.12275	0	0	0	1.86736	1.5526	1.34426	0	2.26388	1.67365	1.7708	0.83315	0.489964	0.856141	0	0	0	0.721726	3.30743	1.17221	2.02768	0.704341	0.685747	2.47725	1.05123	3.51728	1.56318	0	0.836307	1.4992	2.34385
TEK	27.1426	-1.96733	0.152578	-12.894	4.86811e-38	1.16963e-37	6.20657	17.2935	28.7275	1.735	4.85558	2.18272	26.3298	5.59186	10.5653	10.4767	14.4153	47.1277	16.8412	7.65466	3.82506	0	7.46943	73.7483	4.03277	3.7111	26.0346	5.02094	0.442701	9.9978	2.93978	3.42457	9.52791	5.14202	3.71492	5.05208	3.96891	8.2055	18.2491	10.5651	6.17172	4.12874	10.5123	2.34485	8.59749	7.23014	11.7083	7.49598	4.6877
INSL6	2.96359	-4.35036	0.15831	-27.4801	3.03861e-166	2.40447e-165	0	1.281	0	0	0	0	0	1.11837	0	0	0	0	0	0	0	0	0.933679	0	0	2.96888	0	0.836823	0.442701	0	0	0	1.90558	0	0	0	0.661486	0	1.01384	0.704341	0	0.825749	0	0	0	2.06575	0	1.4992	0
TNFSF18	0.97181	-1.70651	0.222595	-7.66644	1.76831e-14	2.86392e-14	0	0	2.73595	1.735	0	1.09136	0	1.11837	1.17392	0.8059	0	0.924072	1.12275	0	3.82506	0.85051	0	0.776298	1.34426	0	0	0	0.885402	0	0.979928	0	0.952791	0	0	1.44345	1.98446	0	0	1.40868	0	0	0	0	0	1.03288	0	0	1.17192
TNFSF11	2.57587	-1.01838	0.248144	-4.104	4.06063e-05	5.32637e-05	0	0.640499	5.4719	0	0.971116	0	0	1.11837	1.17392	0.8059	1.20128	0	0	3.28057	1.91253	0	0.933679	0.776298	8.06553	0	1.13194	5.02094	2.65621	0.83315	1.95986	0	0	0	0	1.44345	1.98446	0	0	2.11302	2.05724	4.12874	0	0	3.12636	1.03288	0	2.99839	1.17192
NR2C1	500.233	-3.12977	0.0597046	-52.421	0	0	100.34	334.981	121.75	50.315	139.841	114.593	125.066	76.0493	159.654	143.45	108.115	76.698	50.5236	61.2373	187.428	51.8811	157.792	83.0639	153.245	125.435	118.854	143.097	432.076	69.9846	170.018	100.169	128.627	128.55	91.0154	102.485	189.846	141.838	133.827	150.729	881.184	115.605	127.199	119.587	244.638	77.4658	172.279	244.369	312.904
NFYB	294.168	-3.25659	0.0742315	-43.8707	0	0	52.7558	176.778	51.983	17.35	19.4223	24.0099	151.396	49.2084	51.6526	144.256	26.4281	93.3313	20.2094	29.5251	78.4137	25.5153	26.143	43.4727	130.393	114.302	24.9027	28.452	127.941	28.3271	35.2774	24.8281	148.635	49.2164	7.42983	91.6593	84.0087	75.0217	81.1071	54.9386	224.925	193.225	24.1783	51.5867	189.145	70.2357	38.4701	67.4638	116.021
TNFRSF10B	1148.01	-1.04163	0.0557188	-18.6944	5.50087e-78	2.09667e-77	876.16	1595.48	692.195	381.7	987.625	722.479	776.728	477.545	913.313	1731.07	812.063	1009.09	644.456	471.308	780.312	614.919	1032.65	959.504	666.079	541.82	2569.51	1193.31	1158.99	960.622	779.043	636.113	962.319	827.13	475.509	541.295	1236.32	1147.6	899.275	1422.77	1161.65	894.286	590.792	864.078	1302.13	687.896	878.123	1289.31	963.322
CAT	8348.83	-1.7225	0.0835318	-20.6209	1.78338e-94	8.064e-94	4609.41	3461.26	2551.27	2578.21	1823.76	4520.41	4594.55	4828.01	2068.45	3331.59	1439.13	3582.63	1725.66	1255.36	9291.07	3151.14	4425.64	10476.1	3442.64	8867.29	1802.05	3276.16	1819.5	4350.71	2666.38	2638.63	9941.42	4721.11	1365.23	3845.36	3822.73	2407.73	5365.23	1774.24	3151.01	4713.37	1545.31	4230.11	1043.42	10866.9	1931.03	5071.78	7538.99
PIK3CA	839.698	-1.403	0.0774399	-18.1172	2.3315e-73	8.38187e-73	571.004	662.276	300.954	85.015	155.379	178.983	322.54	1280.54	286.437	536.73	116.524	1154.17	99.9244	89.6689	833.863	107.164	267.966	753.009	331.359	1072.51	1041.39	245.189	477.232	212.453	352.774	175.509	825.117	414.3	76.1558	853.802	319.498	324.703	616.414	374.005	840.04	1037.14	149.275	721.042	503.344	1624.72	181.479	391.29	425.409
ACVR2A	74.9527	-1.07379	0.0893907	-12.0123	3.06093e-33	6.87764e-33	39.3083	152.439	31.4634	19.085	39.8157	44.7457	26.3298	41.3798	88.0443	98.3198	26.4281	35.1147	13.473	14.2158	40.1631	20.4122	67.2249	44.249	50.4096	44.5332	90.5553	56.0671	111.118	24.9945	55.8559	44.5194	62.8842	25.7101	18.5746	43.3036	94.5924	64.4718	57.7888	40.1474	288.699	72.6659	43.1005	43.3797	69.5615	33.0521	42.6517	61.4671	89.0663
FLT3	2861.21	-4.4324	0.128692	-34.4419	5.94496e-260	8.48614e-259	694.101	44.8349	158.685	34.7	22.3357	43.6543	355.452	285.185	169.045	260.306	79.2842	499.923	226.795	91.8559	1082.49	297.678	56.0207	877.216	27.5572	263.488	436.929	89.5401	34.5307	73.3172	104.852	55.6492	293.46	592.801	18.5746	223.013	129.651	41.0275	871.901	37.3301	18.5152	518.57	42.0492	709.318	17.195	407.987	20.9077	65.9646	39.8454
PTGFR	32.3993	-2.27047	0.209096	-10.8585	1.81673e-27	3.75734e-27	1.03443	23.058	20.5196	0	0.971116	3.27408	39.4947	1.11837	1.17392	11.2826	1.20128	1.84814	1.12275	6.56114	53.5508	5.10306	1.86736	6.21038	10.0819	5.19553	1.13194	1.67365	0.885402	0	25.9681	2.56842	51.4507	8.08031	0	12.9911	19.1831	33.9942	12.1661	9.15643	0.685747	73.4916	4.20492	3.51728	0	11.3617	0	5.99679	16.4069
INHBA	75.0267	-1.56374	0.197586	-7.91423	2.48791e-15	4.10237e-15	0	3.20249	98.4942	55.52	74.7759	63.2988	13.1649	8.94698	12.9132	31.4301	9.61021	1.84814	31.4369	7.65466	9.56265	38.2729	139.118	7.76298	18.1474	4.45332	131.305	99.5819	13.7237	51.6553	6.8595	65.9229	3.81116	25.7101	16.7171	6.49554	30.4283	45.7164	51.7058	39.4431	34.2873	12.3862	43.1005	18.7588	45.3322	3.09863	40.1428	160.414	225.01
ACO1	323.387	-2.45491	0.0571616	-42.9469	0	0	118.959	131.943	146.373	114.51	109.736	108.045	144.814	76.0493	122.088	105.573	103.31	78.5461	123.502	173.87	93.714	121.623	98.0363	98.5898	129.049	76.4486	83.7636	117.155	92.0818	91.6465	127.391	107.874	118.146	113.124	79.8707	94.5462	115.098	120.738	100.37	61.982	383.332	122.211	145.07	65.6558	139.905	44.4137	89.4849	76.459	160.554
ECD	575.58	-1.44584	0.0389396	-37.1303	9.11271e-302	1.84279e-300	318.604	302.316	398.081	405.99	407.869	401.62	434.441	299.724	489.526	249.829	416.843	283.69	234.654	250.417	340.43	403.992	486.447	218.14	422.768	322.123	444.853	391.633	530.799	392.414	352.774	377.558	216.284	288.687	304.623	305.29	459.071	477.091	260.557	330.336	692.604	251.028	359.521	309.52	358.75	378.033	345.395	442.263	406.658
INHA	3.03924	-1.17251	0.186792	-6.27711	3.44935e-10	5.13523e-10	0	0	15.0477	3.47	4.85558	5.45679	0	0	4.69569	1.6118	0	0.924072	4.49098	0	0	3.40204	1.86736	0.776298	1.34426	1.48444	1.13194	12.5523	0	2.49945	0.489964	3.42457	0	0	7.42983	0	1.98446	1.17221	1.01384	3.52171	0	0	1.05123	3.51728	0	2.06575	3.34523	5.99679	2.34385
IL9R	35.8833	-1.70875	0.114345	-14.9439	1.7074e-50	4.89365e-50	9.30985	39.0704	13.6797	8.675	26.2201	26.1926	6.58244	14.5388	29.3481	48.354	31.2332	31.4184	4.49098	4.37409	3.82506	19.5617	21.4746	12.4208	16.1311	14.1022	21.5069	58.5776	6.19781	9.16465	10.7792	17.979	18.103	30.8521	39.0066	8.66072	5.29188	9.37771	29.4013	31.6953	31.5443	28.0755	24.1783	9.37941	35.1715	13.4274	42.6517	68.963	14.0631
IL17C	8.77689	-1.25364	0.131034	-9.5673	1.09736e-21	2.03018e-21	0	5.12399	5.4719	1.735	17.4801	2.18272	0	3.35512	11.7392	1.6118	9.61021	1.84814	7.85922	8.74818	0	0.85051	7.46943	2.32889	0.672128	5.19553	12.4513	15.8996	12.3956	10.8309	3.42975	7.70527	0	0.734574	7.42983	3.60863	7.93783	5.86107	5.06919	7.74775	10.9719	0.825749	6.30739	3.51728	4.68954	1.03288	5.85415	11.9936	7.03155
EREG	799.424	-3.58807	0.214854	-16.7001	1.30937e-62	4.32299e-62	9.30985	2.562	351.57	57.255	52.4402	172.435	85.5718	30.1961	454.308	9.6708	105.712	9.24072	522.077	194.647	26.7754	278.117	300.645	14.7497	60.4915	9.64885	5208.06	498.747	501.58	92.4796	125.921	105.305	25.7254	9.54946	53.8663	6.49554	99.2228	430.203	7.09687	288.78	28.1156	44.5904	80.9448	11.7243	153.192	23.7562	444.079	455.756	239.073
AHNAK	21326.2	-3.24915	0.0802697	-40.4779	0	0	4901.12	12510.2	2835.81	3792.71	10837.7	4315.23	5358.11	2112.61	11543.2	7369.15	6878.51	3549.36	2386.96	8077.85	4844.44	3618.92	2517.2	4676.42	5863.64	4033.22	22920.7	7653.58	9770.85	2635.25	11407.3	4630.01	4087.47	6920.42	5501.79	2585.95	6648.59	3081.75	5109.75	4797.97	11352.5	5910.71	8685.27	4753.01	10167.7	2627.64	3416.32	3407.67	4672.46
SLC10A2	48.3559	-9.88412	0.609939	-16.2051	4.64076e-59	1.46572e-58	0	0.640499	2.73595	0	0	0	0	1.11837	0	0	0	0	1.12275	0	1.91253	0.85051	0	0	0	0	0	0	0	0	0	0	0	0	0	0	0	0	0	0	0.685747	0.825749	0	0	0	0	0	2.99839	0
ABCC4	443.58	-2.76612	0.101988	-27.122	5.42059e-162	4.11061e-161	119.994	98.6368	42.4072	64.195	76.7181	66.5729	585.837	104.009	136.175	131.362	64.8689	133.066	43.7871	26.2445	273.492	51.0306	96.1689	111.011	223.819	63.8309	24.9027	77.8245	106.248	62.4862	57.3258	109.586	59.073	142.507	107.733	49.0774	62.1796	72.6773	188.574	105.651	132.349	73.4916	91.4571	295.451	77.3774	64.0384	66.9046	125.932	413.689
PSPN	60.1779	-1.54964	0.0715576	-21.6558	5.35388e-104	2.6071e-103	23.7918	42.2729	8.20785	22.555	25.249	14.1877	19.7473	35.7879	17.6089	24.177	14.4153	60.0647	37.0506	171.683	34.4255	22.9638	9.33679	33.3808	20.836	41.5643	22.6388	18.4101	15.4945	21.6619	26.948	32.5334	45.734	45.5436	27.8619	37.5298	5.95337	9.37771	32.4428	18.3129	91.2043	33.0299	24.1783	36.3452	18.7582	26.8548	32.616	17.9904	16.4069
GNRH2	5.50626	-4.16965	0.131178	-31.7862	1.0039e-221	1.16006e-220	0	0	0	1.735	0	1.09136	0	0	0	0	1.20128	0	2.24549	0	0	0.85051	0	0.776298	0	0	2.26388	0	1.3281	0	0.489964	0	0.952791	0.734574	0	1.44345	0	0	0	1.40868	0	0	0	0	0.78159	0	0	0	0
BMP2	11.4991	-1.16608	0.17292	-6.74345	1.54669e-11	2.37301e-11	4.13771	1.9215	19.1516	0	5.82669	7.63951	19.7473	5.59186	1.17392	27.4006	1.20128	6.4685	2.24549	3.28057	5.73759	0.85051	8.40311	2.32889	2.01638	2.22666	4.52776	8.36823	3.54161	4.16575	2.93978	5.13685	5.71675	24.2409	3.71492	7.21726	5.29188	7.03329	17.2353	9.15643	0.685747	2.47725	2.10246	2.34485	5.47113	7.23014	11.7083	7.49598	8.20347
THRA	673.965	-1.39894	0.0500163	-27.9697	3.8015e-172	3.12711e-171	301.019	588.619	196.988	399.05	590.438	455.097	585.837	367.945	373.308	598.784	486.517	548.899	314.369	739.221	474.308	349.56	277.303	537.198	376.391	230.088	597.665	612.554	594.105	256.61	355.714	484.576	378.258	577.375	503.371	301.682	329.42	368.075	560.653	514.873	773.522	398.011	472.003	377.521	489.275	395.592	535.237	422.773	489.864
SBDS	411.421	-1.36427	0.0623546	-21.8792	4.10182e-106	2.04529e-105	186.197	328.576	298.219	196.055	322.41	197.536	283.045	138.678	395.612	264.335	240.255	133.99	220.058	130.129	208.466	193.066	358.533	142.839	401.932	170.71	576.158	335.566	722.931	234.115	231.263	344.169	199.133	144.711	157.884	242.5	263.933	377.453	178.436	407.109	1013.53	242.77	208.144	157.105	621.364	164.227	423.172	460.253	628.152
AVPR2	43.3459	-3.59282	0.08278	-43.4021	0	0	4.13771	9.60748	6.83987	6.94	7.76893	20.7358	13.1649	10.0654	5.86962	10.4767	18.0191	7.39258	2.24549	33.8992	3.82506	4.25255	4.66839	6.98668	6.72128	13.3599	75.84	3.34729	24.3486	5.83205	16.1688	5.99299	10.4807	10.284	20.432	5.05208	11.2453	5.86107	9.12455	7.74775	19.8867	3.30299	10.5123	7.03455	13.287	4.13151	8.36307	4.49759	7.03155
CANX	7050.76	-2.29271	0.0519209	-44.1579	0	0	2289.19	2481.93	3202.43	2909.6	2434.59	3032.89	2692.22	2348.58	3497.12	2744.9	2348.5	1813.95	2121.99	2849.72	3289.55	3534.72	3283.75	2680.56	4082.5	2358.77	4259.49	3451.06	3383.56	3878.31	3675.22	3152.31	2664.96	2937.56	1084.76	3214.57	6342.32	4881.1	2364.27	3347.73	4196.77	3133.72	2187.61	2363.61	2654.28	2297.12	2570.81	3643.05	6770.21
FGFRL1	554.168	-2.88985	0.110828	-26.0751	6.98846e-150	4.93942e-149	51.7214	219.691	191.516	168.295	663.272	357.966	210.638	54.8003	544.701	155.539	398.824	48.0517	303.141	95.1365	43.9882	204.122	337.992	65.9853	273.556	46.0176	430.137	761.509	680.432	109.976	209.215	337.32	83.8456	74.1919	326.913	69.2857	224.244	281.331	57.7888	336.675	1509.33	58.6282	301.703	52.7592	401.737	34.085	321.142	391.29	445.331
IL17B	1.23971	-1.71443	0.171129	-10.0183	1.26631e-23	2.42918e-23	0	0.640499	0	0	1.94223	0	0	0	0	1.6118	0	0.924072	1.12275	1.09352	0	0	0	0	0	0.742219	0	1.67365	0	0	0.979928	0.856141	0	0	0	2.16518	0.661486	0	2.02768	0	1.37149	0	0	0	0	0	0	0	0
TNFRSF19	26.2986	-3.74239	0.171237	-21.8551	6.95738e-106	3.43388e-105	2.06886	3.20249	6.83987	3.47	4.85558	7.63951	13.1649	2.23675	0	1.6118	1.20128	1.84814	1.12275	2.18705	0	4.25255	7.46943	2.32889	5.37702	21.5244	2.26388	8.36823	2.21351	1.6663	0.489964	10.2737	2.85837	2.20372	3.71492	0.721726	1.32297	0	7.09687	1.40868	2.05724	1.6515	1.05123	2.34485	1.56318	5.16439	1.67261	2.99839	7.03155
GNAI1	205.087	-5.50295	0.136709	-40.253	0	0	10.3443	3.20249	13.6797	5.205	3.88446	5.45679	6.58244	8.94698	5.86962	14.5062	3.60383	7.39258	3.36824	0	22.9504	5.10306	9.33679	6.98668	9.40979	14.1022	9.05553	7.53141	2.65621	1.6663	7.83942	3.42457	6.66954	8.08031	5.57237	7.93899	19.1831	22.2721	6.08303	9.15643	82.2896	4.95449	4.20492	7.03455	6.25272	5.16439	10.0357	10.4944	11.7192
KDR	18.334	-1.29028	0.194303	-6.64053	3.12561e-11	4.75537e-11	2.06886	0.640499	9.57582	3.47	0.971116	4.36543	32.9122	4.47349	4.69569	3.2236	4.80511	2.77222	0	1.09352	3.82506	0.85051	4.66839	0	2.01638	5.19553	3.39582	2.51047	0	3.3326	1.46989	0.856141	1.90558	0	0	2.16518	1.98446	3.51664	0	4.22605	4.80023	4.12874	21.0246	2.34485	4.68954	0	5.01784	0	7.03155
MCHR1	3.08558	-1.02503	0.152818	-6.70752	1.97958e-11	3.02441e-11	3.10328	1.9215	5.4719	5.205	0	4.36543	0	0	2.34785	4.0295	1.20128	1.84814	1.12275	0	0	0	3.73471	0.776298	3.36064	3.7111	2.26388	5.85776	0	6.6652	0.979928	0	1.90558	0.734574	5.57237	1.44345	0.661486	1.17221	1.01384	2.11302	7.54321	0	2.10246	3.51728	0.78159	3.09863	1.67261	0	0
GALR3	0.868616	-3.57094	0.255317	-13.9863	1.88996e-44	5.00325e-44	0	0	0	0	0	0	0	0	0	0	0	0	0	0	0	0	0	0	0	0	0	0	0	0	0	0	0	0	0	0.721726	0	0	0	0	0	0	0	0	0	0	0	0	0
APOBEC3F	201.067	-2.0085	0.0595666	-33.7185	3.09723e-249	3.99077e-248	52.7558	278.617	76.6066	159.62	108.765	149.516	138.231	63.7472	126.784	99.1257	105.712	70.2295	86.4515	212.143	66.9386	69.7418	63.4902	51.2356	207.687	62.3464	57.729	123.85	182.393	47.4895	129.84	91.6071	96.2319	100.637	133.737	68.564	110.468	100.81	88.204	116.921	239.326	68.5371	172.402	71.518	135.997	35.1178	143.845	79.4574	125.396
ACKR4	16.4577	-2.94931	0.102808	-28.6875	5.4611e-181	4.81901e-180	9.30985	6.40499	2.73595	0	3.88446	4.36543	13.1649	10.0654	9.39139	2.4177	1.20128	1.84814	0	0	7.65012	1.70102	3.73471	3.10519	8.73766	5.93775	11.3194	5.02094	4.86971	4.9989	4.89964	3.42457	1.90558	5.14202	11.1447	0.721726	2.64594	3.51664	3.04152	4.93039	10.2862	0.825749	1.05123	3.51728	15.6318	7.23014	18.3988	7.49598	4.6877
GDF1	3.37838	-2.2411	0.179243	-12.5031	7.17723e-36	1.67201e-35	0	0.640499	0	1.735	0.971116	0	6.58244	2.23675	0	1.6118	0	1.84814	3.36824	36.0862	0	2.55153	0	1.5526	0.672128	0.742219	1.13194	0.836823	0.442701	0.83315	0	0.856141	1.90558	0	1.85746	0	0.661486	0	1.01384	2.11302	0.685747	0	0	0	0.78159	1.03288	0	0	1.17192
PAK4	249.533	-1.74504	0.0531457	-32.8351	1.85989e-236	2.31454e-235	141.717	139.629	110.806	128.39	152.465	170.252	151.396	69.3391	214.828	154.733	177.789	65.6091	191.99	158.561	109.014	140.334	116.71	85.3927	247.343	87.5819	106.402	165.691	181.95	100.811	117.591	122.428	75.2705	141.038	189.461	63.5119	132.959	181.693	118.619	109.173	226.296	82.5749	170.299	119.587	112.549	74.3672	127.955	127.432	134.771
ANGPTL6	49.5552	-2.33347	0.10866	-21.4749	2.67287e-102	1.28864e-101	7.241	16.653	38.3033	24.29	48.5558	46.9284	6.58244	3.35512	28.1742	12.8944	36.0383	9.24072	31.4369	29.5251	9.56265	22.9638	17.7399	6.21038	22.8523	10.3911	10.1875	42.678	42.942	24.9945	22.5383	29.965	14.2919	13.2223	29.7193	5.77381	13.2297	10.5499	10.1384	22.5389	24.6869	13.212	30.4857	7.03455	39.8611	4.13151	56.0326	14.992	33.9858
PLXNA3	684.234	-1.50787	0.100889	-14.9459	1.65677e-50	4.75791e-50	106.546	482.936	346.098	692.265	1582.92	664.637	381.782	118.547	949.704	294.959	520.153	106.268	538.918	821.235	143.44	537.522	561.141	176.996	780.34	103.911	350.902	1264.44	1055.4	543.214	589.427	511.973	184.841	96.2292	692.832	171.049	209.691	376.281	196.685	750.828	1996.21	155.241	795.782	105.518	1038.73	73.3343	763.549	682.134	871.912
ULBP3	4.03987	-2.65978	0.164086	-16.2097	4.30955e-59	1.36407e-58	2.06886	2.562	8.20785	3.47	1.94223	3.27408	0	2.23675	4.69569	2.4177	0	2.77222	0	4.37409	0	0	0.933679	0	4.70489	0	2.26388	3.34729	8.85402	0	0.489964	0	1.90558	0	0	1.44345	0.661486	1.17221	1.01384	2.11302	1.37149	0.825749	0	1.17243	7.03431	0	0.836307	0	5.85962
CCL25	2.77173	-2.8228	0.214269	-13.174	1.23778e-39	3.02892e-39	0	1.281	1.36797	0	0	1.09136	0	0	1.17392	0	0	0	1.12275	2.18705	0	0.85051	0.933679	0	2.68851	0.742219	0	0	0.442701	0	1.95986	2.56842	0.952791	0	0	0	0	0	0	0	0.685747	0	2.10246	0	3.90795	0	0.836307	0	3.51577
TRAF3	627.043	-1.75039	0.0544264	-32.1606	6.27698e-227	7.49121e-226	178.956	817.277	236.66	303.625	380.677	433.269	204.056	278.475	394.438	734.175	302.722	314.184	247.004	309.467	269.667	264.509	410.819	341.571	535.686	120.24	567.102	476.989	471.919	193.291	382.662	404.955	497.357	321.743	293.478	246.83	407.475	604.863	385.259	536.708	597.971	238.641	357.419	248.554	509.597	198.312	339.541	454.257	407.83
TRIM5	629.988	-1.32445	0.0516585	-25.6385	5.6748e-145	3.75568e-144	387.91	775.004	987.678	253.31	277.739	351.417	362.034	457.414	403.83	357.014	237.853	511.936	458.08	204.489	470.482	194.767	311.849	590.763	506.112	418.612	158.472	281.173	314.76	261.609	416.469	265.404	509.743	258.57	196.891	593.981	338.681	441.925	562.68	276.102	868.155	432.692	355.316	358.762	490.838	378.033	290.199	302.838	237.901
AP3B1	1139.82	-1.27248	0.0531652	-23.9345	1.33878e-126	7.67428e-126	1049.94	732.09	562.238	322.71	276.768	373.245	612.167	1046.8	562.309	655.197	350.773	1118.13	307.632	353.208	1128.39	416.75	405.217	893.519	610.292	1200.17	1052.7	420.922	552.934	504.056	680.56	385.264	900.387	805.093	250.757	1055.89	695.883	607.207	908.399	608.551	820.153	882.725	346.906	984.838	542.423	1623.68	310.27	461.752	575.415
RXFP2	29.1363	-5.58946	0.195981	-28.5205	6.52706e-179	5.62332e-178	3.10328	1.281	0	0	1.94223	0	13.1649	4.47349	0	0	0	3.69629	0	0	3.82506	0	1.86736	3.10519	0	2.22666	0	0	0.885402	0	0.979928	0	4.76395	2.20372	0	2.88691	2.64594	0	2.02768	1.40868	0	1.6515	0	4.6897	0.78159	3.09863	0	0	0
RFXAP	165.601	-3.15921	0.0684142	-46.1778	0	0	27.9296	96.7153	38.3033	26.025	36.9024	30.558	39.4947	45.8533	49.3048	78.9782	25.2268	34.1907	16.8412	13.1223	36.3381	10.2061	58.8218	40.3675	75.2783	31.9154	20.3749	48.5357	104.92	28.3271	43.6068	26.5404	48.5923	44.809	16.7171	47.6339	54.9033	59.7829	61.8442	45.7822	170.065	59.4539	31.5369	32.8279	83.6301	25.8219	44.3243	53.9711	124.224
TPT1	43332	-1.05711	0.0828044	-12.7664	2.52635e-37	6.0006e-37	20124.8	24250.6	30382.7	25343.2	10061.7	15775.6	98519.4	21281.5	21561.5	25039.3	17013.7	8021.87	16274.2	65903.3	35020.3	41966.7	32662.9	11211.3	28551.3	44886.4	6042.3	11184.1	54493.4	50490.5	7932.03	23103.8	32104.3	13782.8	15305.5	31185.8	17897.2	35951.8	23068.9	47743.8	98275	23479.3	9004.84	28298.8	58306.6	24847.9	26543.6	73012.4	88235.4
KRAS	1246.49	-1.06001	0.0535867	-19.7812	4.32561e-87	1.81501e-86	720.996	720.561	882.344	393.845	725.423	529.309	730.651	1337.57	859.312	864.731	666.708	1460.03	617.51	177.151	822.388	785.871	1157.76	1039.46	666.751	1148.96	1573.4	680.337	918.162	874.807	818.24	476.015	953.744	774.975	416.071	1368.39	1476.44	1655.17	793.836	1048.76	1398.24	1203.94	409.98	859.388	1159.88	1751.76	796.165	1218.85	846.129
VAV3	1082.6	-1.14697	0.0667356	-17.1867	3.338e-66	1.14356e-65	749.96	425.932	667.572	379.965	363.197	459.462	770.146	1263.76	691.441	506.911	487.718	1441.55	339.069	590.502	759.275	381.879	731.07	1566.57	557.194	1019.81	1087.8	584.102	690.614	672.352	799.131	417.797	723.168	553.134	182.031	1064.55	756.078	696.295	791.808	698.002	771.465	1302.21	365.828	580.351	653.409	1579.27	469.168	697.126	684.404
IL2RA	143.507	-1.80545	0.131714	-13.7074	9.17064e-43	2.36746e-42	44.4804	156.922	112.174	58.99	77.6893	85.126	65.8244	65.984	46.9569	218.399	48.0511	55.4443	66.242	13.1223	21.0378	45.077	140.052	83.0639	116.278	41.5643	20.3749	168.201	60.2073	35.8254	89.1735	84.758	96.2319	42.6053	63.1536	88.0506	94.5924	242.648	110.508	66.2081	261.269	109.825	97.7645	50.4143	108.641	40.2822	79.4492	148.42	112.505
APLNR	10.7828	-2.72954	0.188319	-14.4942	1.31757e-47	3.64712e-47	2.06886	0.640499	5.4719	1.735	4.85558	2.18272	0	0	1.17392	4.0295	3.60383	0.924072	3.36824	1.09352	1.91253	3.40204	2.80104	1.5526	2.01638	1.48444	1.13194	2.51047	2.21351	15.8298	2.93978	4.28071	0	1.46915	13.0022	2.16518	1.98446	9.37771	0	0.704341	0.685747	0.825749	3.15369	0	0.78159	1.03288	5.85415	2.99839	2.34385
AMHR2	4.25514	-2.35903	0.179005	-13.1785	1.16659e-39	2.86384e-39	1.03443	0	1.36797	0	1.94223	0	0	0	0	0.8059	2.40255	0	0	4.37409	0	1.70102	2.80104	0.776298	1.34426	0.742219	3.39582	0	1.3281	2.49945	0	0	0.952791	4.40744	5.57237	1.44345	0	3.51664	2.02768	1.40868	4.11448	0	2.10246	2.34485	1.56318	0	0	0	1.17192
GDF11	526.487	-3.28756	0.0769668	-42.714	0	0	71.3755	205.6	91.6543	213.405	258.317	126.598	230.386	111.837	237.133	146.674	151.361	89.635	97.6789	135.597	61.201	145.437	107.373	114.116	120.311	93.5196	69.0484	258.578	331.14	156.632	208.235	213.179	81.94	45.5436	204.32	79.3899	115.098	153.56	90.2316	164.111	747.464	116.431	212.349	80.8974	193.053	42.348	173.952	137.926	232.041
CDK4	919.118	-2.26752	0.0567242	-39.9745	0	0	380.669	527.131	266.755	605.515	394.273	460.553	454.189	222.556	385.047	477.899	386.811	209.764	468.185	600.344	336.605	488.193	365.068	332.255	871.75	253.839	74.7081	400.001	506.893	369.919	263.111	539.369	335.382	398.874	427.215	400.558	302.299	498.191	350.788	340.197	665.86	322.868	479.361	325.934	275.901	153.899	551.127	433.268	877.771
TEC	553.907	-4.26018	0.0805322	-52.9004	0	0	61.0313	51.2399	202.46	39.905	67.007	74.2124	52.6595	58.1554	63.3919	62.0543	100.907	42.5073	31.4369	43.7409	57.3759	78.2469	159.659	72.1957	72.5898	35.6265	48.6735	79.4982	75.2592	85.8144	77.9043	71.0597	35.2533	42.6053	53.8663	50.5208	144.204	99.6382	52.7196	123.26	226.982	80.9234	40.998	44.5522	72.6878	57.8411	72.7587	107.942	133.599
AGT	21.7459	-1.14776	0.206567	-5.55638	2.7542e-08	3.96257e-08	3.10328	1.281	34.1994	6.94	6.79781	7.63951	52.6595	4.47349	4.69569	4.0295	8.40894	0.924072	19.0867	26.2445	3.82506	21.2627	11.2041	3.10519	4.70489	0.742219	7.92359	6.69458	1.3281	19.9956	0	7.70527	7.62233	0.734574	11.1447	7.21726	2.64594	10.5499	1.01384	16.1998	6.85747	7.43174	10.5123	1.17243	7.8159	2.06575	11.7083	11.9936	21.0946
STAB2	15.8465	-1.83178	0.144481	-12.6784	7.79421e-37	1.83334e-36	4.13771	1.281	10.9438	20.82	35.9313	8.73087	6.58244	4.47349	2.34785	15.3121	3.60383	5.54443	10.1047	2.18705	7.65012	6.80408	14.9389	4.65779	2.01638	2.96888	7.92359	15.8996	3.09891	44.9901	2.93978	11.986	1.90558	21.3026	5.57237	6.49554	4.6304	1.17221	41.5674	2.11302	2.74299	7.43174	23.1271	9.37941	0.78159	0	7.52677	7.49598	10.5473
IREB2	1485.45	-2.88624	0.057415	-50.2697	0	0	458.252	539.941	558.134	166.56	222.386	259.743	322.54	741.481	538.831	614.902	215.028	745.726	185.253	137.784	575.672	160.746	354.798	453.358	385.129	581.158	864.803	348.118	520.616	244.946	451.747	220.885	601.211	409.892	141.167	715.953	832.81	559.146	468.393	371.188	754.321	757.212	203.939	443.177	445.506	991.562	276.818	502.231	540.257
NR5A1	15.0889	-2.89069	0.170207	-16.9833	1.09108e-64	3.67734e-64	6.20657	0	1.36797	0	0	6.54815	0	4.47349	2.34785	0.8059	1.20128	2.77222	1.12275	2.18705	9.56265	1.70102	1.86736	13.1971	0.672128	2.96888	5.6597	1.67365	1.3281	2.49945	1.46989	4.28071	3.81116	3.67287	1.85746	1.44345	3.96891	3.51664	5.06919	0	3.42873	2.47725	1.05123	10.5518	0.78159	7.23014	0.836307	4.49759	2.34385
IFNA21	0.441438	-2.04688	0.248671	-8.23128	1.85226e-16	3.14323e-16	0	0	0	0	0.971116	0	0	1.11837	0	0	0	0	0	0	0	0	0	0	0	0	0	0	0	0	0	0	0	0	0	0	0	0	0	0	0	0	0	0	0	0	0	0	0
BPHL	94.6813	-1.65015	0.0675782	-24.4184	1.09177e-131	6.48822e-131	44.4804	70.4549	61.5589	19.085	47.5847	46.9284	72.4069	35.7879	82.1746	99.9316	56.46	47.1277	38.1734	16.4028	47.8133	51.0306	32.6788	33.3808	53.7702	50.4709	24.9027	37.657	68.176	34.1591	42.1369	38.5264	47.6395	58.7659	35.2917	43.3036	55.5648	65.644	70.9687	41.5561	138.521	40.4617	39.9468	55.104	68.7799	29.9534	48.5058	47.9743	59.7681
ARRB1	1562.05	-1.64999	0.0482173	-34.2198	1.22742e-256	1.6702e-255	1899.21	1741.52	496.575	949.046	909.935	1585.74	901.795	593.856	764.224	1133.9	994.657	973.048	963.316	1761.66	1440.14	887.932	774.02	910.597	1004.83	580.415	1510.01	935.568	883.631	779.828	894.184	874.12	1089.99	1419.2	1062.47	583.877	853.316	580.246	791.808	959.312	268.127	832.355	1061.74	1491.33	662.006	749.869	817.072	845.547	597.681
PI15	73.4173	-7.15007	0.345839	-20.6746	5.86995e-95	2.6792e-94	1.03443	0	0	1.735	0.971116	2.18272	6.58244	0	0	0	1.20128	0	0	2.18705	1.91253	0.85051	3.73471	0.776298	0	0.742219	1.13194	0.836823	0.442701	0	0.979928	0	0.952791	0	0	0	0	1.17221	0	0	1.37149	0.825749	0	4.6897	0.78159	0	0	1.4992	1.17192
PAK6	16.9183	-2.53488	0.169976	-14.9132	2.70366e-50	7.71868e-50	0	1.9215	2.73595	6.94	12.6245	7.63951	13.1649	2.23675	16.4349	0	4.80511	3.69629	0	3.28057	1.91253	0.85051	0	0.776298	4.03277	5.93775	5.6597	4.18412	41.6139	0	8.81935	4.28071	0.952791	1.46915	3.71492	0	9.92228	18.7554	0	2.11302	3.42873	6.60599	0	0	10.9423	3.09863	5.85415	4.49759	9.3754
DUOX1	40.8532	-1.22311	0.11177	-10.9431	7.1724e-28	1.48973e-27	6.20657	41.6324	17.7837	8.675	14.5667	18.5531	111.902	23.4858	18.7828	16.9239	20.4217	9.24072	8.98197	6.56114	34.4255	6.80408	9.33679	14.7497	22.1802	35.6265	4.52776	14.226	18.5934	0.83315	14.209	9.41756	19.0558	18.3643	29.7193	14.4345	17.8601	17.5832	17.2353	12.6781	52.1167	18.1665	29.4345	14.0691	17.195	13.4274	17.5625	13.4928	23.4385
SEMA6D	8.25984	-2.70575	0.199499	-13.5627	6.66288e-42	1.70495e-41	1.03443	0	1.36797	1.735	2.91335	1.09136	6.58244	0	1.17392	0	1.20128	0	3.36824	0	7.65012	0.85051	0	0	2.01638	2.96888	0	0	0.442701	0.83315	0.979928	2.56842	0.952791	0	1.85746	0	2.64594	1.17221	1.01384	3.52171	0.685747	0	3.15369	0	6.25272	0	1.67261	1.4992	4.6877
LHCGR	0.86832	-2.94056	0.429452	-6.84723	7.52933e-12	1.16749e-11	0	0	0	0	0	1.09136	6.58244	0	0	0	0	0	0	1.09352	0	0	0	0	1.34426	0	0	0	0	0	0	0	0	0	0	0	0	0	0	0	0	0	0	0	0	0	0.836307	0	0
MSTN	3.03041	-3.84195	0.196268	-19.575	2.52506e-85	1.03272e-84	0	1.281	1.36797	0	0	0	0	0	0	0.8059	0	0	0	0	1.91253	0	0.933679	0	0	0.742219	0	0	0.442701	0	0	0	0	0	0	0	0.661486	0	0	0.704341	0	0	0	0	1.56318	1.03288	0	0	0
ITGAV	340.103	-2.92158	0.0945497	-30.8999	1.19881e-209	1.28344e-208	70.3411	181.261	73.8706	19.085	41.758	41.4716	204.056	112.956	131.479	116.856	24.0255	84.0905	26.9459	26.2445	133.877	30.6184	62.5565	48.9068	77.9668	107.622	173.187	88.7032	241.272	49.989	83.2939	24.8281	111.477	55.8276	24.147	82.9985	138.25	118.394	104.425	117.625	324.358	146.158	54.664	109.036	203.213	126.011	68.5772	110.941	182.82
FGF5	0.652938	-1.18535	0.293482	-4.03891	5.36999e-05	7.01858e-05	0	0	1.36797	0	0	0	0	0	0	0	0	0	0	0	0	0	0	0	0	0	0	0	0	0	0.489964	0	0.952791	0	0	0	0	0	0	0	0	0	0	0	0	1.03288	0	1.4992	0
FGF2	12.6804	-1.42151	0.143014	-9.93962	2.79895e-23	5.34812e-23	2.06886	1.281	4.10392	1.735	0	3.27408	13.1649	3.35512	3.52177	4.0295	3.60383	3.69629	3.36824	3.28057	7.65012	1.70102	4.66839	2.32889	3.36064	0.742219	1.13194	2.51047	1.7708	6.6652	6.8595	0	3.81116	2.20372	5.57237	5.05208	3.96891	10.5499	1.01384	5.63473	12.3434	1.6515	1.05123	3.51728	14.0686	1.03288	15.8898	2.99839	7.03155
BMPR1B	11.6039	-4.1795	0.235036	-17.7824	9.68344e-71	3.42211e-70	1.03443	0	0	1.735	1.94223	1.09136	6.58244	0	0	3.2236	0	0	0	1.09352	0	0.85051	1.86736	0	0.672128	0.742219	2.26388	0	0.442701	0	0.489964	0.856141	1.90558	0.734574	0	0.721726	0.661486	1.17221	0	4.93039	0.685747	0	0	0	3.12636	0	1.67261	1.4992	2.34385
CXCL9	16.6353	-1.1696	0.223775	-5.22668	1.72581e-07	2.42781e-07	1.03443	47.3969	19.1516	15.615	17.4801	45.8371	26.3298	0	31.6959	14.5062	10.8115	0.924072	12.3502	4.37409	1.91253	16.1597	30.8114	1.5526	39.6555	2.96888	1.13194	24.2679	25.6767	19.9956	33.3176	27.3965	4.76395	0.734574	9.28729	0	4.6304	14.0666	0	7.04341	0	4.12874	28.3832	0	6.25272	0	9.19938	5.99679	1.17192
LGR5	2.51107	-1.71098	0.208709	-8.19789	2.44641e-16	4.14183e-16	1.03443	2.562	0	0	0.971116	0	0	2.23675	1.17392	0	0	0.924072	0	2.18705	0	0	0	2.32889	0.672128	1.48444	0	0	0.442701	1.6663	0.489964	0	1.90558	0	1.85746	0.721726	0.661486	1.17221	0	1.40868	2.05724	0.825749	2.10246	0	0.78159	0	0	0	0
FGF7	16.1404	-2.3555	0.167937	-14.0261	1.07916e-44	2.86203e-44	0	0	4.10392	3.47	1.94223	2.18272	19.7473	3.35512	3.52177	4.8354	0	3.69629	1.12275	0	11.4752	0.85051	5.60207	1.5526	12.0983	5.19553	1.13194	0.836823	0.885402	0	2.93978	4.28071	0.952791	1.46915	0	2.16518	3.30743	1.17221	2.02768	1.40868	6.85747	0.825749	5.25615	5.86213	5.47113	3.09863	5.85415	2.99839	2.34385
TNFRSF11A	51.9906	-2.00499	0.129114	-15.5289	2.21191e-54	6.68162e-54	32.0673	24.9795	28.7275	5.205	10.6823	10.9136	0	33.5512	32.8699	16.118	26.4281	12.937	28.0687	30.6186	32.513	28.0668	21.4746	31.0519	36.2949	23.751	20.3749	41.8412	23.9059	14.9967	41.6469	22.2597	12.3863	14.6915	24.147	26.7039	56.8878	21.0999	17.2353	28.878	17.8294	33.8557	9.46108	35.1728	14.0686	22.7233	12.5446	35.9807	23.4385
GPR32	8.52982	-6.82836	0.385524	-17.7119	3.39389e-70	1.1936e-69	0	0	0	0	0	0	0	1.11837	0	0	0	0	0	0	0	0	0	0	0	0	0	0	0	0.83315	0	0	0	0	0	0	0	1.17221	0	0	0.685747	0	0	0	0	0	0	0	0
NR1I3	22.2491	-1.48889	0.129734	-11.4764	1.73285e-30	3.74893e-30	6.20657	5.12399	32.8314	3.47	11.6534	14.1877	0	13.4205	2.34785	3.2236	12.0128	12.937	13.473	15.3093	3.82506	29.7678	11.2041	8.53927	4.70489	7.42219	61.1248	12.5523	4.86971	9.9978	13.229	13.6983	4.76395	5.14202	7.42983	7.93899	13.2297	14.0666	13.1799	3.52171	16.4579	3.30299	3.15369	10.5518	3.12636	14.4603	3.34523	5.99679	0
RFX5	1027.9	-2.00323	0.0486236	-41.1987	0	0	468.596	1293.17	451.432	464.98	659.388	727.936	579.255	357.879	1029.53	779.306	653.494	327.121	272.827	401.323	457.095	370.822	566.743	377.281	897.963	293.177	384.86	758.998	1112.07	363.253	605.596	536.801	423.039	561.949	492.226	316.116	445.841	695.123	477.518	745.897	938.101	540.04	690.659	369.314	840.209	267.515	735.95	622.166	808.628
SEMA6C	108.563	-1.18904	0.109065	-10.9021	1.12577e-27	2.33494e-27	38.2738	49.9589	51.983	52.05	78.6604	44.7457	98.7366	32.4328	66.9136	91.8726	57.6613	33.2666	56.1373	53.5826	43.9882	48.4791	55.087	76.8535	33.6064	28.9465	75.84	90.3769	103.592	79.1492	40.667	71.0597	31.4421	47.0127	100.303	26.7039	48.2884	32.822	74.0102	85.9296	471.108	43.7647	79.8935	44.5522	107.859	18.5918	86.1397	82.4558	71.4874
GDF7	51.6777	-2.49244	0.112523	-22.1504	1.034e-108	5.33865e-108	0	19.8555	6.83987	3.47	7.76893	1.09136	32.9122	3.35512	46.9569	85.4254	12.0128	48.0517	6.73648	18.5899	7.65012	3.40204	19.6073	36.486	16.1311	11.8755	69.0484	24.2679	27.8902	0.83315	9.79928	10.2737	15.2447	5.87659	3.71492	20.2083	9.92228	11.7221	42.5812	14.0868	54.174	28.0755	11.5635	16.414	78.9406	19.6247	27.5981	47.9743	8.20347
PTH2R	87.5649	-5.144	0.151527	-33.9477	1.32001e-252	1.73148e-251	1.03443	4.48349	10.9438	10.41	2.91335	13.0963	6.58244	4.47349	4.69569	12.8944	0	6.4685	2.24549	1.09352	13.3877	5.95357	13.0715	3.88149	13.4426	4.45332	11.3194	8.36823	1.3281	1.6663	0.979928	16.2667	5.71675	9.54946	1.85746	7.21726	0.661486	0	17.2353	2.81736	0.685747	3.30299	8.40985	1.17243	7.03431	4.13151	8.36307	7.49598	32.8139
ACKR3	91.8769	-1.51917	0.130752	-11.6187	3.31087e-31	7.27093e-31	52.7558	35.8679	36.9353	1.735	15.5379	12.0049	59.242	24.6042	30.522	63.6661	20.4217	29.5703	800.518	29.5251	26.7754	21.2627	21.4746	18.6311	45.7047	22.2666	48.6735	29.2888	33.2026	7.49835	27.438	6.84913	33.3477	16.8952	115.162	31.0342	86.6546	38.6831	15.2076	23.9476	47.3165	55.3252	17.8709	21.1037	54.7113	23.7562	51.0147	10.4944	21.0946
ACKR2	13.1875	-2.14706	0.136352	-15.7464	7.26828e-56	2.24684e-55	0	1.281	4.10392	6.94	2.91335	5.45679	32.9122	2.23675	5.86962	3.2236	4.80511	3.69629	6.73648	0	5.73759	3.40204	5.60207	4.65779	5.37702	2.22666	1.13194	9.20505	3.98431	13.3304	1.95986	5.99299	3.81116	0.734574	13.0022	1.44345	11.2453	4.68886	1.01384	1.40868	2.05724	1.6515	4.20492	0	3.12636	2.06575	5.01784	7.49598	2.34385
NR1I2	54.9262	-5.24122	0.148795	-35.2244	8.46273e-272	1.29702e-270	2.06886	2.562	9.57582	3.47	1.94223	3.27408	0	4.47349	4.69569	2.4177	1.20128	0.924072	1.12275	1.09352	1.91253	2.55153	2.80104	1.5526	4.03277	2.96888	1.13194	1.67365	2.65621	4.16575	0.489964	4.28071	4.76395	0.734574	0	1.44345	0.661486	1.17221	3.04152	3.52171	6.17172	2.47725	2.10246	0	1.56318	1.03288	3.34523	2.99839	9.3754
AGTR1	6.86337	-2.01437	0.194232	-10.371	3.36127e-25	6.6858e-25	0	0	4.10392	0	0.971116	3.27408	6.58244	1.11837	0	0	1.20128	1.84814	1.12275	2.18705	11.4752	1.70102	1.86736	0	1.34426	0.742219	1.13194	0	0.442701	0.83315	0	2.56842	1.90558	0.734574	1.85746	0.721726	0.661486	1.17221	0	0	0.685747	0	1.05123	1.17243	5.47113	0	1.67261	4.49759	1.17192
MUC4	41.1296	-1.1604	0.245621	-4.72437	2.30833e-06	3.14693e-06	2.06886	5.76449	2.73595	6.94	2.91335	9.82223	26.3298	5.59186	3.52177	1.6118	10.8115	1.84814	1.12275	2.18705	1.91253	0.85051	2.80104	2.32889	6.72128	5.19553	2.26388	2.51047	24.7913	2.49945	8.32939	11.1298	4.76395	1.46915	1.85746	1.44345	7.93783	3.51664	5.06919	3.52171	5.48597	0	7.35862	1.17243	16.4134	1.03288	1.67261	8.99518	7.03155
PDGFC	305.745	-2.18636	0.14675	-14.8986	3.36803e-50	9.59658e-50	63.1001	23.058	35.5673	6.94	11.6534	18.5531	19.7473	1024.43	25.8263	43.5186	13.214	138.611	5.61373	9.8417	378.681	12.7576	24.2756	74.5246	37.6391	312.474	54.3332	24.2679	15.4945	12.4972	158.748	10.2737	132.438	27.9138	11.1447	521.808	103.853	23.4443	30.4152	17.6085	10.9719	260.937	16.8197	226.278	10.1607	987.431	6.69046	31.4831	26.9543
OSMR	44.9774	-1.7332	0.131468	-13.1834	1.09389e-39	2.69037e-39	3.10328	1.9215	28.7275	0	4.85558	25.1012	26.3298	4.47349	21.1306	1.6118	13.214	8.31665	3.36824	7.65466	19.1253	8.5051	17.7399	5.43408	10.0819	10.3911	16.9791	10.0419	13.281	16.663	22.0484	3.42457	8.57512	5.14202	14.8597	7.21726	17.8601	19.9276	2.02768	21.1302	17.8294	10.7347	4.20492	4.6897	42.9874	8.26302	25.9255	19.4896	18.7508
PIK3R1	2411.97	-1.61267	0.0865889	-18.6244	2.0377e-77	7.70621e-77	601.003	1045.29	1359.77	850.15	3649.45	1939.34	908.377	984.168	3143.77	956.604	1218.09	1032.19	561.373	199.021	768.837	478.837	2285.65	728.944	2259.02	711.788	1443.22	4098.76	6754.29	1018.94	2174.46	2337.27	730.791	515.671	893.437	721.726	1398.38	1781.77	727.936	3047.68	3384.85	960.346	1498	637.8	4945.9	1391.29	1982.05	4331.18	4927.94
TSLP	16.1028	-4.70887	0.221643	-21.2453	3.64607e-100	1.73486e-99	0	0.640499	6.83987	1.735	0.971116	0	0	1.11837	0	0	3.60383	0	0	0	3.82506	5.95357	1.86736	0	0.672128	0.742219	0	0	0	1.6663	0.979928	2.56842	0.952791	0.734574	1.85746	1.44345	1.98446	3.51664	0	1.40868	5.48597	2.47725	0	1.17243	2.34477	0	0.836307	1.4992	2.34385
TNFRSF21	175.075	-2.85306	0.154986	-18.4085	1.12257e-75	4.20169e-75	14.482	6.40499	140.901	26.025	38.8446	37.1062	19.7473	3.35512	92.74	10.4767	91.297	8.31665	434.503	21.8705	9.56265	119.922	56.9544	2.32889	45.7047	4.45332	382.596	104.603	27.8902	56.6542	38.2172	59.9299	4.76395	10.284	70.5834	14.4345	71.4404	117.221	6.08303	25.3563	3.42873	9.08324	93.5595	19.9312	35.1715	7.23014	40.1428	89.9518	52.7366
VIP	2.30356	-2.91285	0.305205	-9.5439	1.37562e-21	2.53533e-21	0	0	0	0	0	0	0	0	0	3.2236	0	0.924072	0	1.09352	0	1.70102	0	0	1.34426	1.48444	2.26388	0.836823	0	0.83315	0.489964	0	0.952791	0	1.85746	2.16518	0.661486	0	1.01384	0.704341	1.37149	0	1.05123	0	0	0	1.67261	0	1.17192
ZC3HAV1L	84.3453	-6.9951	0.109441	-63.9167	0	0	0	2.562	1.36797	0	2.91335	1.09136	6.58244	3.35512	4.69569	1.6118	0	3.69629	0	2.18705	0	0.85051	0	0.776298	1.34426	0	0	5.85776	1.3281	0	0.489964	0.856141	0	0.734574	3.71492	0	2.64594	3.51664	2.02768	1.40868	4.80023	0.825749	2.10246	1.17243	2.34477	3.09863	1.67261	0	2.34385
CRH	0.37409	-1.32962	0.414902	-3.20466	0.00135222	0.00165726	0	0	0	0	0	0	0	0	0	0.8059	0	0	0	1.09352	1.91253	0	0.933679	0	0	0	3.39582	0	0	0	0	0	0	0	0	0	0	1.17221	0	0.704341	0	0	0	0	0	0	0	0	0
IFNK	4.42244	-3.74648	0.182423	-20.5373	1.00039e-93	4.49558e-93	1.03443	1.281	0	0	0	0	0	1.11837	0	1.6118	0	0	0	0	0	0	0	0	0	0.742219	2.26388	0	0	0	0	0	0	0	0	0.721726	0.661486	1.17221	0	0	0	0.825749	0	0	0	0	0	0	0
TCF7L2	372.027	-1.60127	0.0802774	-19.9467	1.60021e-88	6.83258e-88	148.958	351.634	240.764	74.605	227.241	355.783	177.726	174.466	220.698	231.293	204.217	237.486	87.5742	129.036	174.04	135.231	209.144	126.537	407.981	193.719	618.04	309.625	362.572	204.955	406.18	172.084	221.047	110.921	154.169	115.476	492.807	452.475	113.55	250.745	189.266	93.3096	110.379	104.346	319.67	335.685	122.937	304.337	153.522
TKFC	478.179	-1.38064	0.0453881	-30.4186	3.11439e-203	3.21599e-202	279.296	307.44	195.62	376.495	390.389	352.509	381.782	125.258	329.873	349.761	437.265	257.816	311.001	252.604	476.22	312.988	231.552	152.931	336.736	147.702	438.061	456.905	346.192	270.774	178.837	364.716	211.52	489.226	326.913	183.319	227.551	206.31	342.677	230.32	204.353	246.899	516.154	419.728	237.603	187.984	276.818	203.891	513.303
CTF1	20.8221	-1.41856	0.100047	-14.179	1.23653e-45	3.30954e-45	12.4131	5.12399	17.7837	10.41	23.3068	7.63951	6.58244	15.6572	1.17392	11.2826	7.20766	8.31665	12.3502	13.1223	24.8629	8.5051	17.7399	4.65779	4.70489	17.8133	10.1875	7.53141	1.7708	12.4972	3.91971	16.2667	2.85837	14.6915	11.1447	28.1473	3.96891	11.7221	9.12455	2.11302	5.48597	6.60599	11.5635	16.414	7.03431	19.6247	3.34523	7.49598	25.7823
VEGFC	10.7204	-1.05629	0.147344	-7.16886	7.56227e-13	1.19811e-12	7.241	1.9215	6.83987	1.735	2.91335	2.18272	0	26.8409	2.34785	4.0295	6.00638	3.69629	0	4.37409	11.4752	8.5051	6.53575	9.31557	0	2.22666	0	3.34729	0	16.663	4.40968	2.56842	0.952791	4.40744	16.7171	2.88691	5.29188	10.5499	2.02768	2.81736	2.05724	3.30299	8.40985	3.51728	6.25272	3.09863	14.2172	1.4992	0
IL18	488.014	-2.40134	0.0732031	-32.8037	5.20616e-236	6.42387e-235	236.884	138.988	173.733	144.005	96.1405	152.79	125.066	156.572	115.045	106.379	70.8753	170.029	191.99	244.949	493.433	275.565	124.179	111.787	122.999	215.986	58.8609	83.6823	64.1917	210.787	49.4864	151.537	180.077	359.941	74.2983	236.005	98.5613	177.004	261.57	108.469	63.0887	268.368	122.994	267.313	100.043	154.932	151.372	166.411	179.304
CRIM1	230.61	-2.9411	0.10438	-28.177	1.12074e-174	9.43233e-174	27.9296	52.5209	76.6066	50.315	68.9492	89.4914	85.5718	25.7226	86.8703	29.8183	64.8689	24.9499	14.5957	41.5539	53.5508	22.1133	97.1026	29.4993	82.6717	25.2355	54.3332	178.243	223.564	34.9923	108.772	55.6492	21.9142	19.8335	65.011	26.7039	44.3195	82.055	14.1937	112.695	266.07	41.2874	76.7399	19.9312	180.547	22.7233	94.5027	88.4526	167.585
THRB	37.324	-2.23012	0.165882	-13.444	3.33848e-41	8.46835e-41	13.4476	1.9215	12.3118	8.675	2.91335	2.18272	6.58244	51.4451	3.52177	4.0295	6.00638	40.6592	32.5596	4.37409	13.3877	9.35561	2.80104	22.5126	5.37702	19.2977	1.13194	2.51047	2.21351	2.49945	4.40968	8.56141	13.3391	13.2223	5.57237	13.7128	6.61486	2.34443	13.1799	7.04341	8.22896	49.5449	5.25615	9.37941	7.8159	60.9398	3.34523	4.49759	17.5789
EDNRA	3.96819	-1.45616	0.206453	-7.05321	1.7484e-12	2.74911e-12	1.03443	0	2.73595	0	0.971116	0	19.7473	2.23675	0	0	1.20128	0.924072	1.12275	1.09352	3.82506	0	1.86736	0	1.34426	1.48444	2.26388	1.67365	0.442701	0	0.489964	0.856141	0.952791	0	0	0	0.661486	0	1.01384	2.11302	2.05724	0.825749	1.05123	0	0.78159	1.03288	3.34523	1.4992	0
CCL28	101.901	-2.34781	0.0976938	-24.0324	1.27654e-127	7.37558e-127	24.8263	112.728	25.9915	32.965	39.8157	46.9284	13.1649	32.4328	56.3483	86.2313	44.4472	30.4944	19.0867	43.7409	26.7754	28.9173	38.2808	29.4993	85.3602	34.1421	22.6388	41.0043	79.6862	23.3282	22.5383	20.5474	51.4507	37.4633	27.8619	31.0342	34.3972	48.0608	55.7611	34.5127	140.578	51.1964	47.3054	29.3106	87.538	19.6247	61.8867	40.4783	39.8454
CYSLTR2	195.182	-3.337	0.133863	-24.9284	3.66307e-137	2.27925e-136	44.4804	220.972	64.2948	62.46	62.1514	147.333	13.1649	15.6572	66.9136	90.2608	84.0894	22.1777	14.5957	29.5251	22.9504	30.6184	80.2964	11.6445	79.9832	13.3599	83.7636	102.092	138.123	17.4961	125.921	49.6562	29.5365	47.0127	42.7215	14.4345	47.627	17.5832	12.1661	48.5995	87.0898	25.5982	30.4857	38.69	109.423	24.7891	37.6338	64.4654	50.3928
PDK1	1129.38	-1.39216	0.0888261	-15.6729	2.31894e-55	7.10816e-55	405.496	398.39	902.863	463.245	510.807	795.6	914.96	390.312	653.875	614.902	652.293	326.197	120.134	169.496	218.028	867.52	1643.27	393.583	806.553	424.549	956.49	665.274	567.1	1505.5	1133.78	419.509	483.065	278.403	362.204	362.307	1240.29	1235.51	524.155	998.756	2258.85	507.01	310.113	398.625	1037.17	593.904	465.823	863.537	730.109
RASGRP3	556.655	-4.35358	0.106994	-40.6897	0	0	21.723	159.484	45.1432	74.605	26.2201	26.1926	236.968	44.7349	50.4787	161.18	64.8689	71.1535	46.0326	113.726	93.714	41.675	42.9492	58.9986	84.016	18.5555	65.6526	80.335	77.4727	22.495	79.8641	41.0948	75.2705	46.2781	72.4409	49.0774	44.981	96.1216	86.1763	78.8862	100.119	74.3174	85.1497	82.0698	182.11	40.2822	103.702	55.4703	179.304
BMP3	22.1087	-5.27717	0.282414	-18.6859	6.44534e-78	2.45024e-77	0	0.640499	0	0	0.971116	0	0	0	1.17392	0	0	0	0	0	0	0.85051	0.933679	0	0	0.742219	0	1.67365	1.3281	0	0	5.99299	1.90558	1.46915	0	0.721726	0	0	0	1.40868	0	2.47725	4.20492	2.34485	4.68954	1.03288	0.836307	1.4992	0
NR4A2	735.582	-1.18181	0.169663	-6.96565	3.26895e-12	5.11234e-12	42.4115	21.1365	291.379	1165.92	2515.19	1816.02	197.473	121.903	1731.54	24.177	1134.01	119.205	194.235	705.322	17.2128	488.193	926.209	27.9467	340.769	48.9865	1440.96	3469.47	3799.26	388.248	1014.23	2112.96	14.2919	22.7718	1159.05	33.9211	145.527	295.398	63.8718	2482.1	237.268	25.5982	1096.43	28.1382	3073.21	153.899	1873.33	1439.23	1721.56
SEMA3D	6.32617	-3.21227	0.231676	-13.8654	1.02719e-43	2.70941e-43	0	0.640499	1.36797	0	1.94223	1.09136	0	3.35512	1.17392	1.6118	2.40255	0.924072	0	0	3.82506	0.85051	0	0.776298	0.672128	0	0	0.836823	0.885402	0.83315	0.979928	0.856141	0	0	0	1.44345	0.661486	1.17221	3.04152	1.40868	0	2.47725	0	3.51728	3.90795	0	2.50892	0	1.17192
ROBO3	220.059	-2.16345	0.118767	-18.216	3.85632e-74	1.4037e-73	67.2378	65.3309	157.317	147.475	183.541	160.43	204.056	20.1307	228.915	79.7841	189.802	42.5073	110.029	108.259	34.4255	116.52	76.5617	39.5912	157.95	34.1421	35.0902	173.222	220.465	131.638	50.4663	177.221	59.073	73.4574	53.8663	59.9033	60.8567	127.771	44.6089	78.1819	383.332	28.9012	260.705	48.0695	214.156	17.5589	241.693	94.4494	182.82
ANGPT1	727.654	-7.10295	0.137086	-51.8137	0	0	4.13771	31.3844	25.9915	5.205	2.91335	3.27408	19.7473	39.143	14.0871	74.1428	4.80511	10.1648	3.36824	1.09352	28.688	5.95357	8.40311	15.526	3.36064	5.93775	16.9791	10.0419	7.08322	3.3326	2.93978	5.13685	20.0086	10.284	1.85746	2.16518	6.61486	5.86107	37.512	16.9042	4.11448	14.8635	2.10246	41.0349	41.4243	2.06575	5.85415	20.9887	11.7192
PRKCA	497.299	-1.83172	0.0870879	-21.033	3.27319e-98	1.54232e-97	179.99	295.27	233.924	201.26	335.035	154.973	184.308	239.332	192.523	508.523	258.274	266.133	110.029	258.071	206.553	178.607	263.297	265.494	313.211	156.608	390.52	452.721	272.261	114.142	476.245	315.06	195.322	159.403	165.314	256.213	388.954	229.754	194.657	290.893	1546.36	268.368	294.345	273.175	168.823	178.688	221.621	427.271	305.872
TMSB4Y	17.895	-1.83215	0.249536	-7.3422	2.10108e-13	3.36542e-13	28.964	7.68599	0	1.735	11.6534	14.1877	6.58244	0	23.4785	14.5062	9.61021	0	0	2.18705	24.8629	11.9071	0	0	12.0983	8.90663	4.52776	10.8787	19.0361	4.9989	3.42975	10.2737	0	18.3643	18.5746	14.4345	25.7979	14.0666	0	19.0172	11.6577	0	0	1.17243	13.287	0	6.69046	11.9936	15.235
DCK	914.803	-2.45068	0.0718929	-34.0879	1.11291e-254	1.4866e-253	203.782	581.573	270.859	107.57	139.841	228.094	513.431	435.047	541.179	680.18	145.354	387.186	108.906	86.3883	699.986	89.3035	287.573	247.639	802.52	250.128	108.666	343.097	490.955	90.8133	347.385	172.084	326.807	237.267	113.305	415.714	467.009	463.025	497.795	465.569	1442.13	744	170.299	322.417	607.295	455.499	413.972	502.231	1016.06
FGF18	4.58117	-1.96501	0.205842	-9.54619	1.34549e-21	2.48294e-21	1.03443	1.9215	1.36797	1.735	0.971116	0	0	1.11837	2.34785	0	3.60383	0	0	2.18705	3.82506	0.85051	0.933679	0	1.34426	0	2.26388	0	2.65621	1.6663	3.91971	6.84913	0	0.734574	18.5746	1.44345	1.98446	0	0	0	4.11448	0.825749	1.05123	0	2.34477	0	13.3809	2.99839	1.17192
NODAL	8.0913	-1.35292	0.109491	-12.3565	4.49535e-35	1.03892e-34	5.17214	11.529	1.36797	0	8.74004	7.63951	0	10.0654	11.7392	12.0885	4.80511	0	3.36824	9.8417	9.56265	0	6.53575	6.21038	3.36064	9.64885	36.2221	3.34729	4.86971	0	3.91971	4.28071	5.71675	5.14202	5.57237	0	3.96891	8.2055	3.04152	7.74775	19.2009	3.30299	9.46108	1.17243	10.1607	8.26302	2.50892	2.99839	7.03155
GHRL	87.9954	-1.30844	0.11305	-11.574	5.5802e-31	1.21993e-30	48.6181	62.1284	39.6713	24.29	24.2779	38.1976	19.7473	127.494	27.0002	49.9658	28.8306	88.7109	10.1047	6.56114	45.9007	35.7214	36.4135	76.8535	16.8032	76.4486	64.5206	24.2679	9.29672	16.663	13.229	41.9509	118.146	89.618	20.432	32.4777	29.7668	14.0666	76.0379	13.3825	6.17172	28.0755	22.0758	104.346	13.287	136.34	17.5625	26.9855	14.0631
BRAF	1165.51	-1.22651	0.0555444	-22.0816	4.75459e-108	2.42052e-107	640.311	437.461	1686.71	973.336	1076.97	913.467	1323.07	747.073	930.921	527.059	804.855	1006.31	374.997	424.287	568.022	859.015	1497.62	793.376	448.981	751.126	1128.54	1015.9	856.627	1069.76	805.501	901.517	477.348	479.677	429.073	724.613	968.415	822.894	657.981	1145.26	1582.02	658.122	646.507	589.73	991.056	1195.04	764.385	1148.38	884.803
NCK1	431.412	-1.54485	0.0525897	-29.3756	1.12629e-189	1.05798e-188	286.537	340.745	288.643	111.04	165.09	178.983	309.375	317.618	346.307	353.79	134.543	353.92	70.733	92.9494	292.617	77.3964	204.476	373.399	351.523	251.612	124.513	216.737	478.117	120.807	234.693	172.941	278.215	236.533	53.8663	285.082	315.529	264.92	264.612	267.65	672.032	374.89	148.224	228.623	438.472	398.691	216.604	335.82	445.331
TMSB15A	2.81228	-1.24247	0.202473	-6.13648	8.43682e-10	1.24837e-09	3.10328	0	1.36797	0	0.971116	2.18272	0	2.23675	1.17392	0.8059	0	2.77222	0	1.09352	1.91253	0.85051	0.933679	0	7.3934	0.742219	0	0.836823	0	0	0.489964	2.56842	0.952791	10.284	1.85746	0	0.661486	0	3.04152	2.11302	0.685747	0	1.05123	7.03455	0.78159	0	1.67261	1.4992	2.34385
TMSB15B	37.1229	-3.27264	0.106581	-30.7056	4.78946e-207	5.09012e-206	2.06886	12.81	2.73595	6.94	9.71116	5.45679	19.7473	6.71024	9.39139	13.7003	6.00638	4.62036	11.2275	6.56114	0	5.95357	13.0715	4.65779	18.8196	6.67997	0	11.7155	27.8902	3.3326	9.30932	5.13685	10.4807	3.67287	7.42983	7.21726	5.29188	15.2388	2.02768	17.6085	53.4882	8.25749	8.40985	5.86213	22.6661	3.09863	15.8898	13.4928	19.9227
CD1E	14.8261	-2.50661	0.210874	-11.8868	1.38688e-32	3.09233e-32	2.06886	11.529	9.57582	13.88	5.82669	15.279	0	2.23675	9.39139	52.3835	9.61021	1.84814	1.12275	7.65466	7.65012	4.25255	3.73471	3.88149	6.04915	2.22666	5.6597	5.85776	16.8226	0.83315	7.83942	8.56141	5.71675	5.14202	18.5746	2.88691	7.93783	1.17221	6.08303	9.86077	0	0.825749	16.8197	2.34485	1.56318	1.03288	4.18154	5.99679	3.51577
FGF17	25.4771	-3.59395	0.141659	-25.3704	5.35703e-142	3.45125e-141	0	2.562	2.73595	1.735	8.74004	5.45679	0	3.35512	5.86962	4.0295	13.214	0.924072	11.2275	26.2445	7.65012	3.40204	3.73471	1.5526	5.37702	2.22666	1.13194	6.69458	16.8226	6.6652	2.44982	5.13685	4.76395	4.40744	1.85746	2.88691	1.98446	0	1.01384	5.63473	9.60045	0	3.15369	1.17243	4.68954	0	2.50892	8.99518	4.6877
UBR1	737.18	-2.47729	0.0601701	-41.1714	0	0	165.508	343.948	425.44	189.115	327.266	284.845	263.298	252.752	437.873	253.053	159.77	317.881	154.939	156.374	219.941	164.999	337.992	204.943	352.867	295.403	654.262	375.734	565.329	264.942	334.645	226.877	222	141.038	182.031	331.272	329.42	466.541	209.865	304.275	865.412	385.625	251.244	147.726	502.562	386.296	260.928	467.749	537.913
AGRP	2.6348	-2.63466	0.153984	-17.11	1.25064e-65	4.24459e-65	2.06886	0.640499	0	0	0.971116	0	0	0	0	1.6118	2.40255	0	1.12275	0	0	0	1.86736	0.776298	1.34426	0	0	0	1.3281	0	0.979928	0	0.952791	0	0	1.44345	0	0	3.04152	0.704341	0	0	0	1.17243	0	0	0	0	4.6877
NR2F6	100.898	-2.04038	0.0826074	-24.6997	1.07648e-134	6.58551e-134	28.964	60.8474	20.5196	19.085	21.3645	28.3753	32.9122	6.71024	17.6089	56.413	27.6294	36.9629	66.242	190.273	80.3263	33.1699	24.2756	63.6564	20.836	34.1421	24.9027	20.9206	32.7599	31.6597	30.8677	59.0738	77.1761	76.3957	35.2917	35.3646	30.4283	70.3329	26.3598	31.6953	79.5466	68.5371	22.0758	51.5867	36.7347	37.1836	38.4701	23.9871	36.3297
VAV2	301.649	-1.31881	0.0716116	-18.4162	9.73792e-76	3.65423e-75	244.125	330.497	235.292	161.355	165.09	356.874	118.484	162.164	204.263	307.854	252.268	200.524	616.388	232.92	202.728	164.999	171.797	183.983	292.376	98.7152	456.172	372.386	249.683	127.472	341.505	221.741	120.052	294.564	252.614	176.101	284.439	162.938	210.878	275.397	143.321	232.035	258.603	219.244	314.199	137.373	218.276	260.86	125.396
S100B	153.583	-1.29189	0.163396	-7.90653	2.6467e-15	4.35434e-15	58.9624	49.9589	21.8876	314.035	122.361	153.882	362.034	61.5105	73.9572	387.638	819.271	13.8611	65.1193	6.56114	57.3759	42.5255	7.46943	90.8268	75.2783	19.2977	19.243	82.8455	198.33	49.1558	35.2774	127.565	56.2147	46.2781	55.7237	36.808	46.304	86.7439	63.8718	43.6691	342.188	28.0755	19.9734	56.2764	107.859	28.9206	444.916	83.955	32.8139
PTH1R	5.19064	-1.98575	0.176533	-11.2487	2.3514e-29	5.00531e-29	3.10328	1.281	0	1.735	2.91335	2.18272	0	0	1.17392	0.8059	6.00638	3.69629	0	0	3.82506	2.55153	1.86736	1.5526	1.34426	0.742219	0	1.67365	1.3281	0.83315	1.46989	0.856141	1.90558	1.46915	0	2.16518	0	2.34443	0	1.40868	1.37149	0	2.10246	4.6897	1.56318	0	0	4.49759	1.17192
PTGER1	6.18967	-4.41501	0.216137	-20.427	9.63144e-93	4.30165e-92	1.03443	0	0	1.735	0	1.09136	0	0	1.17392	0.8059	2.40255	0	2.24549	2.18705	0	0.85051	2.80104	0	0	0	0	0.836823	2.21351	0.83315	0	1.71228	0	0	0	0	0.661486	0	0	1.40868	2.74299	0	0	0	1.56318	0	1.67261	4.49759	0
IL23R	3.8371	-2.1464	0.221118	-9.70707	2.81297e-22	5.25089e-22	0	4.48349	0	0	0	0	6.58244	0	2.34785	0.8059	3.60383	1.84814	0	0	0	0	0.933679	0.776298	1.34426	0.742219	0	2.51047	4.86971	0	2.93978	5.13685	0	0	0	1.44345	1.32297	4.68886	0	4.22605	4.80023	0	0	0	7.8159	0	2.50892	2.99839	4.6877
VCAM1	79.6561	-2.16047	0.221492	-9.75418	1.77021e-22	3.31716e-22	0	8.96699	21.8876	20.82	124.303	46.9284	6.58244	1.11837	82.1746	0	12.0128	2.77222	2.24549	4.37409	3.82506	24.6648	14.9389	0.776298	18.8196	2.22666	0	13.3892	76.5873	16.663	31.3577	30.8211	2.85837	0.734574	50.1514	3.60863	6.61486	26.9609	1.01384	84.5209	29.4871	0.825749	109.328	1.17243	49.2402	2.06575	83.6307	52.4719	94.9259
BMP10	2.02118	-1.88837	0.277411	-6.80712	9.95689e-12	1.53572e-11	0	0.640499	2.73595	3.47	0	1.09136	26.3298	0	0	0	0	0.924072	1.12275	0	0	0.85051	0.933679	0	2.01638	0	0	2.51047	0	0	0	0.856141	0.952791	0	0	0	1.32297	0	1.01384	0.704341	0.685747	0.825749	0	1.17243	0	1.03288	0	1.4992	0
IL17RE	205.439	-5.28308	0.162444	-32.5225	5.12064e-232	6.26526e-231	3.10328	13.4505	8.20785	26.025	19.4223	8.73087	13.1649	4.47349	27.0002	8.8649	9.61021	8.31665	10.1047	39.3668	5.73759	13.6082	5.60207	4.65779	17.4753	11.1333	16.9791	30.9625	14.6091	22.495	9.79928	28.2527	4.76395	5.14202	13.0022	8.66072	13.2297	26.9609	20.2768	12.6781	46.6308	4.12874	7.35862	9.37941	25.7925	5.16439	34.2886	0	17.5789
IL17RC	145.401	-1.8854	0.0855222	-22.0457	1.05048e-107	5.32925e-107	110.684	108.244	61.5589	57.255	45.6424	49.1111	111.902	27.9593	83.3486	84.6195	50.4536	30.4944	88.697	75.4531	105.189	104.613	76.5617	35.7097	73.2619	67.5419	58.8609	66.109	41.6139	58.3205	55.8559	60.786	51.4507	119.001	63.1536	59.9033	104.515	87.9161	94.287	39.4431	30.8586	80.9234	70.4325	85.5871	42.9874	51.6439	48.5058	28.4847	63.2839
CXCL3	55.0903	-1.25016	0.194396	-6.43101	1.26758e-10	1.90268e-10	4.13771	2.562	1.36797	3.47	0.971116	6.54815	6.58244	7.82861	16.4349	6.4472	3.60383	2.77222	53.8918	38.2733	3.82506	12.7576	10.2705	3.10519	20.836	6.67997	719.914	61.0881	13.7237	4.9989	1.95986	12.8421	5.71675	11.7532	16.7171	6.49554	21.829	107.844	4.05535	16.1998	14.4007	4.12874	5.25615	2.34485	6.25272	1.03288	27.5981	11.9936	24.6104
UCN	19.5303	-1.8664	0.0865322	-21.5689	3.51917e-103	1.7023e-102	7.241	7.04549	4.10392	10.41	13.5956	7.63951	6.58244	0	9.39139	8.059	14.4153	8.31665	6.73648	22.964	1.91253	5.95357	5.60207	1.5526	7.3934	4.45332	7.92359	8.36823	23.0205	5.83205	12.7391	10.2737	9.52791	13.2223	11.1447	7.93899	11.2453	7.03329	3.04152	10.5651	45.945	3.30299	17.8709	7.03455	14.0686	7.23014	12.5446	0	11.7192
AIMP1	533.713	-2.43437	0.0494088	-49.27	0	0	276.192	477.812	125.854	149.21	118.476	152.79	184.308	131.968	177.262	310.272	105.712	144.155	103.293	180.431	284.967	157.344	139.118	186.311	307.834	304.31	105.27	97.0715	289.526	168.296	140.62	148.112	238.198	222.576	111.447	290.134	208.368	179.349	230.141	157.068	630.887	400.488	109.328	215.726	267.304	163.195	148.863	175.406	203.915
PGRMC2	549.531	-1.69452	0.0459454	-36.8812	9.26121e-298	1.77425e-296	301.019	391.345	265.387	366.085	424.378	292.484	263.298	288.54	320.481	391.668	270.287	256.892	184.13	302.906	292.617	213.478	351.997	239.1	346.818	222.666	166.395	484.521	502.023	371.585	262.621	345.881	262.017	265.916	191.318	260.543	227.551	375.109	284.889	295.119	539.683	342.686	344.804	250.899	283.717	245.825	374.666	409.281	587.134
PLXNB1	251.967	-3.06547	0.113694	-26.9625	4.07344e-160	3.0415e-159	45.5148	37.7894	28.7275	46.845	67.007	48.0198	111.902	31.3144	57.5223	62.8602	48.0511	15.7092	51.6463	48.115	95.6265	38.2729	60.6891	52.0119	59.8194	34.8843	105.27	82.8455	94.2953	41.6575	73.4946	55.6492	41.9228	38.9324	83.5856	34.6429	43.658	59.7829	28.3875	57.0516	240.011	39.6359	76.7399	48.0695	93.7908	15.4932	51.0147	43.4767	71.4874
ESM1	7.98889	-2.53655	0.220561	-11.5005	1.3121e-30	2.84711e-30	0	1.9215	2.73595	3.47	0.971116	1.09136	0	0	3.52177	3.2236	1.20128	0.924072	0	2.18705	0	0	1.86736	1.5526	10.0819	0.742219	1.13194	0.836823	14.1664	1.6663	4.89964	0.856141	0	0	11.1447	1.44345	2.64594	1.17221	0	4.93039	17.8294	2.47725	1.05123	0	4.68954	0	5.85415	0	7.03155
CASP3	865.108	-2.13196	0.0817528	-26.0782	6.44914e-150	4.58046e-149	429.288	807.669	359.777	86.75	110.707	170.252	441.024	599.448	297.003	523.029	91.297	565.532	119.011	127.942	459.007	107.164	323.987	322.94	341.441	604.909	247.895	202.511	583.923	135.803	184.716	154.962	574.533	324.682	109.59	471.287	288.408	257.887	552.542	282.441	431.335	801.802	176.607	479.522	461.92	673.436	181.479	391.29	468.77
ERAP1	1822.89	-2.3633	0.0583557	-40.4981	0	0	978.569	1686.43	592.333	694	715.712	486.746	697.739	533.464	1042.44	1323.29	807.258	855.691	547.9	341.179	472.395	329.998	608.759	558.934	859.651	737.024	904.421	778.245	1653.05	324.928	922.112	638.682	760.327	487.022	274.904	599.755	1128.49	988.177	684.341	777.592	1844.66	706.015	835.729	385.728	1221.62	683.765	826.272	719.614	1652.41
ERAP2	1390.61	-2.04139	0.105801	-19.2947	5.95442e-83	2.37524e-82	303.087	610.396	1549.92	327.915	1164.37	901.462	967.619	153.217	1651.71	913.891	1809.12	382.566	90.9424	767.653	338.518	847.958	679.718	147.497	1295.86	685.068	735.761	276.988	2114.34	207.454	1317.02	1047.92	605.022	277.669	698.404	141.458	745.494	1042.1	736.047	807.879	1773.34	537.562	1281.45	119.587	1842.21	83.6631	1093.89	784.08	507.443
TLR3	26.2081	-2.47153	0.148815	-16.608	6.09677e-62	2.00382e-61	0	51.8804	6.83987	1.735	25.249	3.27408	32.9122	2.23675	19.9567	7.2531	12.0128	1.84814	4.49098	8.74818	0	13.6082	7.46943	0	16.8032	1.48444	3.39582	11.7155	29.661	10.8309	19.1086	6.84913	0.952791	0	13.0022	5.05208	5.29188	7.03329	2.02768	19.0172	15.0864	1.6515	5.25615	0	13.287	0	11.7083	8.99518	25.7823
GDF9	9.37726	-2.51043	0.104578	-24.0054	2.44336e-127	1.40614e-126	3.10328	3.84299	0	1.735	0	2.18272	6.58244	6.71024	2.34785	3.2236	0	10.1648	1.12275	6.56114	0	0.85051	3.73471	0.776298	8.06553	2.96888	1.13194	3.34729	7.08322	0.83315	2.44982	0.856141	7.62233	2.9383	0	2.88691	6.61486	5.86107	5.06919	6.33907	19.2009	5.78024	0	5.86213	2.34477	4.13151	4.18154	1.4992	4.6877
IL22RA2	5.3099	-3.55512	0.400078	-8.88607	6.33083e-19	1.12824e-18	0	0	0	0	0	0	0	0	0	0	0	0	0	0	0	0	0	0	1.34426	1.48444	1.13194	0	0	1.6663	3.91971	0	0.952791	0.734574	0	0.721726	0	1.17221	0	0	0	0	0	0	0	1.03288	0	0	2.34385
IL31RA	15.6627	-3.53882	0.213721	-16.5581	1.39896e-61	4.56701e-61	1.03443	8.96699	0	1.735	7.76893	7.63951	0	2.23675	7.04354	2.4177	2.40255	3.69629	0	15.3093	0	1.70102	8.40311	0	3.36064	1.48444	0	3.34729	2.65621	0.83315	4.89964	0.856141	0.952791	2.20372	1.85746	3.60863	12.5682	18.7554	1.01384	1.40868	0	9.08324	3.15369	2.34485	3.12636	2.06575	1.67261	4.49759	0
RAET1E	3.23579	-3.22407	0.250625	-12.8641	7.16707e-38	1.7107e-37	0	0	0	0	0	1.09136	0	0	0	0	1.20128	0	0	0	0	0	1.86736	0.776298	0	0.742219	0	0	0	2.49945	0.489964	0.856141	0	0	0	0	0	0	0	0	0	0	0	0	6.25272	0	0	0	0
FABP5	313.231	-2.33051	0.089779	-25.9583	1.46415e-148	1.02e-147	119.994	67.8929	117.646	123.185	73.8048	97.1309	177.726	52.5635	68.0876	62.8602	82.8881	56.3684	316.614	234.014	105.189	268.761	121.378	75.3009	342.785	107.622	99.6108	61.0881	107.576	143.302	63.6953	136.126	83.8456	74.1919	150.454	215.796	191.169	320.015	48.6643	116.216	135.092	115.605	75.6886	84.4146	85.9749	64.0384	157.226	164.912	193.368
HNF4G	1.17797	-2.72911	0.488436	-5.58745	2.30434e-08	3.32849e-08	0	0	1.36797	0	0	0	0	2.23675	0	0	0	0	0	0	3.82506	0	0	0	0	1.48444	0	0	0	0	0	0	0	0	0	0	0	0	0	0	0.685747	0.825749	0	0	0	0	0	0	0
DEFB1	75.122	-2.40161	0.306079	-7.84635	4.28306e-15	7.02268e-15	1.03443	0	21.8876	6.94	2.91335	3.27408	32.9122	1.11837	15.261	0	24.0255	0	14.5957	87.4818	0	17.8607	7.46943	0.776298	24.1966	5.19553	0	3.34729	21.2497	9.16465	0.979928	33.3895	2.85837	0	11.1447	2.16518	1.32297	4.68886	2.02768	16.9042	1.37149	0.825749	8.40985	1.17243	3.90795	0	7.52677	20.9887	48.0489
TSHR	45.04	-4.40512	0.127252	-34.6174	1.3841e-262	2.01525e-261	2.06886	7.68599	2.73595	5.205	0.971116	4.36543	13.1649	3.35512	2.34785	7.2531	1.20128	0.924072	8.98197	4.37409	11.4752	2.55153	5.60207	6.98668	2.01638	2.96888	2.26388	4.18412	1.7708	0	0.979928	1.71228	3.81116	5.87659	0	1.44345	1.32297	4.68886	3.04152	0.704341	0.685747	6.60599	23.1271	3.51728	2.34477	7.23014	0.836307	0	18.7508
RNASE7	0.985994	-1.35886	0.2291	-5.93128	3.00589e-09	4.41633e-09	0	1.281	0	0	0.971116	0	0	2.23675	0	0.8059	0	0	0	0	0	0	0	0.776298	0	0	2.26388	0	0.442701	1.6663	0	0	0	0	0	0.721726	0	2.34443	3.04152	0	0	0	0	2.34485	0.78159	3.09863	0	0	0
AVPR1A	34.9362	-3.97511	0.202369	-19.6429	6.64737e-86	2.7496e-85	5.17214	1.281	10.9438	1.735	1.94223	3.27408	6.58244	2.23675	5.86962	3.2236	3.60383	9.24072	4.49098	0	7.65012	0.85051	2.80104	3.88149	0.672128	0.742219	0	3.34729	1.3281	0.83315	0.489964	1.71228	4.76395	2.20372	1.85746	5.77381	5.29188	4.68886	0	2.81736	0.685747	14.8635	3.15369	7.03455	3.12636	3.09863	0	5.99679	4.6877
CRABP1	7.02859	-4.3058	0.245604	-17.5315	8.23457e-69	2.8821e-68	0	0	1.36797	0	1.94223	0	0	2.23675	0	0	0	0	1.12275	19.6834	0	3.40204	0.933679	0	1.34426	0	0	0	0.885402	0	0	1.71228	0.952791	0	3.71492	0	0	1.17221	0	2.11302	3.42873	0	6.30739	1.17243	0	0	0.836307	0	0
MC4R	0.474622	-2.47586	0.395358	-6.26232	3.79281e-10	5.64078e-10	0	0	0	1.735	0	0	0	0	0	0	0	0	0	0	0	0	0	0	0	0.742219	0	0	0	0	0	0	0	0	1.85746	0	0	0	1.01384	0	0	0	0	0	0	0	0	0	0
GREM1	19.0185	-2.57884	0.246731	-10.452	1.43441e-25	2.88069e-25	2.06886	1.281	4.10392	0	2.91335	1.09136	0	0	1.17392	0	7.20766	1.84814	2.24549	1.09352	11.4752	1.70102	1.86736	1.5526	1.34426	3.7111	0	0	0	1.6663	0.489964	0	0.952791	0	3.71492	0	3.30743	1.17221	2.02768	1.40868	2.74299	4.12874	2.10246	0	3.90795	0	2.50892	4.49759	2.34385
PDIA3	4861.92	-1.26435	0.056695	-22.3009	3.62106e-110	1.8965e-109	2895.36	2540.86	3575.89	5584.97	5333.37	4036.94	3495.28	2035.44	4254.3	2033.29	4142	1658.71	3956.56	5072.85	2140.12	4754.35	2981.24	2068.06	5586.73	2207.36	3687.86	3843.53	4921.95	4598.15	5487.11	5350.88	2029.44	2370.47	3709.34	3837.42	6152.48	5396.87	1760.02	2715.23	3254.55	2854.61	4736.85	2274.51	2817.63	1944.91	3680.59	2796	5636.96
CX3CR1	1367.99	-1.37412	0.138553	-9.91766	3.48849e-23	6.64822e-23	395.151	5023.43	367.985	624.6	559.363	1150.29	2139.29	691.154	1088.23	2571.63	1087.16	393.655	67.3648	901.063	191.253	318.091	409.885	459.568	3102.54	502.482	616.908	620.923	1668.98	219.118	2795.73	476.015	1265.31	520.078	510.801	285.804	1141.72	593.14	390.328	421.9	219.439	706.015	1340.32	601.454	815.98	195.214	975.971	230.876	382.047
BMP1	426.914	-3.10739	0.0739341	-42.0291	0	0	123.097	154.36	97.1262	133.595	172.859	211.724	204.056	43.6165	281.742	106.379	169.38	35.1147	115.643	144.345	87.9764	159.896	91.5005	61.3275	174.081	66.0575	124.513	194.143	259.423	124.139	184.716	121.572	68.6009	97.6983	247.042	91.6593	99.2228	69.1606	41.5674	114.103	82.2896	71.0144	203.939	85.5871	153.973	41.3151	186.497	116.937	199.227
IL12A	37.2671	-4.74612	0.133723	-35.4921	6.51623e-276	1.0426e-274	2.06886	16.0125	0	1.735	5.82669	3.27408	0	2.23675	12.9132	3.2236	3.60383	2.77222	0	2.18705	0	0	6.53575	2.32889	0.672128	0.742219	6.79164	9.20505	19.4788	0	9.30932	5.99299	2.85837	5.87659	3.71492	1.44345	2.64594	8.2055	2.02768	11.9738	39.7733	1.6515	4.20492	0	14.8502	2.06575	2.50892	1.4992	18.7508
AR	117.49	-5.35322	0.186809	-28.6562	1.34362e-180	1.1785e-179	1.03443	4.48349	16.4157	5.205	0.971116	1.09136	0	3.35512	0	0.8059	1.20128	5.54443	1.12275	3.28057	7.65012	1.70102	4.66839	0.776298	2.68851	2.22666	0	3.34729	1.3281	3.3326	3.91971	4.28071	0.952791	0	11.1447	3.60863	1.98446	2.34443	1.01384	2.81736	4.80023	0.825749	5.25615	8.20698	7.03431	0	4.18154	4.49759	2.34385
IL13	4.09703	-2.1083	0.207987	-10.1366	3.7991e-24	7.37531e-24	0	1.9215	0	5.205	6.79781	14.1877	0	1.11837	4.69569	0	1.20128	0.924072	1.12275	0	0	0.85051	8.40311	0	3.36064	0	5.6597	35.9834	23.9059	0.83315	0.979928	9.41756	0	0	11.1447	0	1.98446	2.34443	1.01384	4.93039	2.05724	0	1.05123	0	2.34477	1.03288	7.52677	1.4992	0
CXCL11	1.71312	-1.83092	0.253537	-7.22152	5.14099e-13	8.18958e-13	1.03443	15.372	0	0	0	2.18272	0	0	0	0.8059	0	0	0	0	1.91253	0.85051	0	0	6.04915	0	0	0	0.885402	0.83315	0.489964	2.56842	0	0	1.85746	0	0	2.34443	0	1.40868	0	0	0	0	1.56318	0	6.69046	0	0
ADRB2	333.59	-1.45284	0.0923124	-15.7383	8.26939e-56	2.5455e-55	135.51	449.63	177.837	105.835	379.706	180.074	487.101	177.821	662.093	227.264	152.562	147.852	71.8558	97.3235	216.116	91.0045	179.266	161.47	233.228	168.484	164.131	291.214	735.769	55.821	194.026	231.158	272.498	272.527	159.741	231.674	115.76	150.043	281.847	306.388	351.788	189.096	403.673	196.968	654.191	229.299	340.377	220.382	384.391
NR0B1	1.90351	-3.83203	0.531624	-7.20816	5.6714e-13	9.0148e-13	0	0.640499	0	0	0	0	6.58244	2.23675	0	0.8059	0	0	0	0	3.82506	0	0	0	0	0	0	0.836823	0	0	0	0	0	0	0	0	0	0	0	0	0	0.825749	0	0	0	0	0	1.4992	0
RNASE2	4873.47	-1.16445	0.136608	-8.52405	1.54075e-17	2.66745e-17	4339.43	1209.26	5373.4	5631.81	2708.44	1239.78	1013.7	1527.7	365.09	1776.2	210.223	629.293	2952.82	1229.12	11477.1	5154.09	2921.48	2381.68	2285.91	3247.95	118.854	1230.97	335.125	2918.52	485.554	5636.84	2412.47	4097.45	635.251	2237.35	1883.25	2487.44	5106.71	645.176	62.4029	2967.74	2217.05	3391.83	100.043	1806.5	3171.28	1790.04	3345.84
RNASE3	1034.36	-1.04289	0.165894	-6.28646	3.24789e-10	4.84025e-10	255.504	66.6119	2707.22	3976.62	2159.76	429.995	236.968	138.678	220.698	693.88	81.6868	31.4184	1196.85	172.777	736.324	1601.51	4568.49	417.648	297.753	247.159	13.5833	1026.78	131.925	1227.23	45.0767	3392.03	198.181	1234.08	419.786	212.188	511.99	603.69	1370.71	323.293	13.7149	278.277	1384.47	274.348	20.3213	115.682	643.12	1043.44	1257.47
PTK2	224.656	-2.22645	0.123714	-17.9967	2.06618e-72	7.37342e-72	63.1001	76.2194	65.6628	62.46	70.8914	51.2939	59.242	92.8249	61.044	122.497	39.6421	114.585	80.8377	192.46	82.2388	71.4428	119.511	39.5912	148.54	30.431	76.972	71.13	60.2073	49.989	87.7036	77.0527	45.734	94.76	92.8729	55.5729	93.2695	215.687	40.5535	83.8166	223.553	94.1354	91.4571	110.208	98.4803	53.7096	112.065	97.4478	70.3155
RAC3	41.7414	-2.32879	0.112288	-20.7394	1.52679e-95	7.01266e-95	1.03443	7.68599	12.3118	26.025	16.509	25.1012	19.7473	5.59186	19.9567	5.6413	13.214	5.54443	28.0687	95.1365	7.65012	17.0102	15.8725	5.43408	18.8196	8.90663	6.79164	23.431	20.8069	22.495	4.40968	22.2597	8.57512	14.6915	24.147	3.60863	10.5838	29.3054	15.2076	18.3129	79.5466	3.30299	7.35862	5.86213	19.5397	1.03288	35.1249	32.9823	44.5331
NRG4	132.284	-4.99497	0.115554	-43.2264	0	0	20.6886	26.901	1.36797	1.735	11.6534	8.73087	0	10.0654	19.9567	22.5652	8.40894	6.4685	16.8412	2.18705	7.65012	5.10306	9.33679	5.43408	6.72128	14.1022	7.92359	8.36823	10.6248	5.83205	16.1688	9.41756	22.867	16.1606	7.42983	10.8259	9.92228	7.03329	19.2629	7.04341	21.2581	4.95449	5.25615	14.0691	3.12636	7.23014	6.69046	14.992	8.20347
LIMS1	1672.53	-1.51747	0.0604879	-25.0872	6.86618e-139	4.34659e-138	1002.36	915.273	952.11	402.52	377.764	779.23	796.476	2265.82	629.223	979.975	544.178	1114.43	386.225	597.063	1325.38	836.051	1056.92	955.623	734.636	967.854	664.449	705.442	579.496	839.815	846.658	446.906	806.061	1112.14	343.63	1664.3	1546.55	1200.35	933.745	1074.82	621.286	1652.32	486.72	1123.18	718.281	1722.84	659.01	966.982	684.404
ROBO1	90.9827	-5.29823	0.223116	-23.7466	1.19257e-124	6.75635e-124	1.03443	3.84299	4.10392	1.735	2.91335	0	6.58244	2.23675	2.34785	1.6118	1.20128	3.69629	1.12275	1.09352	5.73759	2.55153	0.933679	1.5526	5.37702	7.42219	9.05553	4.18412	4.86971	4.16575	4.40968	0.856141	4.76395	2.20372	3.71492	5.77381	1.98446	8.2055	6.08303	0.704341	17.8294	4.12874	0	4.6897	4.68954	2.06575	0.836307	0	15.235
S100G	0.529959	-2.91182	0.25508	-11.4153	3.50731e-30	7.50978e-30	0	0	0	0	0	0	0	0	0	0	0	0	0	0	0	0	0	0	0	0	0	0	0	0	0	0	0	0	0	0	0	0	0	0	0	0	0	0	0	0	0	0	0
HSPA4	1428.17	-1.22043	0.0501281	-24.3462	6.35962e-131	3.76407e-130	1250.62	995.335	973.998	1117.34	660.359	506.39	658.244	994.233	692.615	913.085	557.392	897.274	671.402	5498.23	1290.96	607.264	596.621	933.11	914.766	1144.5	602.192	478.663	1143.5	815.654	717.797	983.707	866.087	984.329	427.215	1148.27	767.985	846.339	905.358	781.819	1318.01	921.536	628.636	936.768	1026.23	1182.64	511.82	700.125	1057.08
TRH	460.035	-8.02608	0.277815	-28.89	1.59306e-183	1.44068e-182	0	1.9215	1.36797	6.94	13.5956	5.45679	6.58244	0	5.86962	0.8059	8.40894	0.924072	29.1914	14.2158	1.91253	13.6082	8.40311	0.776298	1.34426	0	0	16.7365	7.96862	12.4972	1.46989	36.8141	4.76395	1.46915	14.8597	2.16518	1.32297	9.37771	0	9.86077	2.74299	0.825749	4.20492	0	2.34477	0	10.0357	14.992	5.85962
NUDT6	83.8209	-3.83472	0.0794665	-48.2558	0	0	5.17214	32.6654	16.4157	1.735	5.82669	9.82223	6.58244	12.3021	12.9132	20.1475	8.40894	13.8611	12.3502	2.18705	21.0378	6.80408	5.60207	6.98668	24.8687	16.3288	7.92359	2.51047	24.7913	3.3326	7.83942	6.84913	11.4335	14.6915	7.42983	13.7128	19.8446	17.5832	18.2491	9.86077	87.0898	20.6437	8.40985	15.2415	33.6084	13.4274	6.69046	10.4944	29.2981
INSR	887.601	-3.37142	0.0732994	-45.9952	0	0	278.261	119.133	493.839	78.075	130.13	125.506	92.1542	117.429	140.871	146.674	146.556	145.079	700.594	413.352	302.18	188.813	168.996	346.229	101.491	143.248	524.089	133.892	106.248	116.641	137.19	160.955	127.674	226.983	98.4453	101.763	146.188	94.9494	328.484	104.242	154.979	339.383	152.428	182.898	99.2619	226.2	79.4492	160.414	203.915
APLN	10.7668	-2.55263	0.207281	-12.3148	7.53694e-35	1.73362e-34	3.10328	0.640499	4.10392	0	1.94223	2.18272	0	0	3.52177	3.2236	0	0	2.24549	0	1.91253	5.95357	3.73471	1.5526	5.37702	0.742219	4.52776	2.51047	3.98431	9.16465	3.42975	5.99299	0	0	14.8597	1.44345	9.92228	31.6498	0	2.81736	0.685747	2.47725	0	1.17243	0	4.13151	10.0357	0	1.17192
RXFP1	124.793	-9.00387	0.248491	-36.2343	1.75776e-287	3.12109e-286	0	1.281	1.36797	3.47	0	0	0	0	0	2.4177	0	0	0	2.18705	0	0	0.933679	0.776298	0.672128	0	0	0	0.442701	0.83315	0	0	0.952791	0.734574	0	0.721726	0.661486	0	1.01384	0	0	0	0	0	0	1.03288	0	0	3.51577
PTGER4	1003.79	-1.21592	0.105754	-11.4977	1.35552e-30	2.93696e-30	213.092	541.222	701.771	687.06	1404.23	1346.74	928.124	327.683	2177.63	633.438	1361.05	557.215	298.65	293.064	114.752	653.192	1177.37	268.599	1251.5	218.212	1720.55	1877.83	2944.85	508.221	741.806	1422.05	269.64	243.878	724.409	166.719	785.183	1322.26	359.913	1796.77	1862.49	244.422	1141.64	199.312	2242.38	341.882	1639.16	1811.03	1613.74
S100Z	206.019	-3.29121	0.0915537	-35.9484	5.3658e-283	9.1913e-282	125.166	85.8269	17.7837	31.23	17.4801	66.5729	78.9893	73.8126	38.7395	69.3074	46.8498	48.0517	32.5596	21.8705	93.714	46.778	19.6073	54.3408	24.8687	34.1421	55.4651	20.0838	34.5307	29.9934	63.2054	26.5404	85.7512	94.0254	35.2917	18.0432	109.807	64.4718	46.6366	37.3301	6.85747	30.5527	16.8197	79.7249	31.2636	69.2028	21.744	38.9791	19.9227
ANGPTL7	13.6155	-2.91157	0.139407	-20.8855	7.2616e-97	3.37792e-96	0	0	4.10392	0	3.88446	0	0	1.11837	4.69569	1.6118	3.60383	0.924072	2.24549	0	0	2.55153	0.933679	0.776298	2.68851	0.742219	1.13194	0.836823	2.21351	0.83315	0.979928	3.42457	0	1.46915	5.57237	2.16518	1.98446	3.51664	0	4.93039	4.80023	0	1.05123	1.17243	0.78159	1.03288	0	1.4992	3.51577
IFNB1	0.576624	-2.46437	0.244454	-10.0811	6.69744e-24	1.2933e-23	0	0	0	0	0	0	0	0	0	0	0	0	0	0	0	0	0	0	0	0	0	0	0	0	0	0	0	0	0	0	0	0	0	0	0	0	0	0	1.56318	0	0.836307	0	0
SCG2	7.98557	-1.23593	0.180855	-6.83379	8.26982e-12	1.27958e-11	0	2.562	2.73595	5.205	1.94223	0	0	2.23675	1.17392	2.4177	1.20128	0	4.49098	6.56114	11.4752	0.85051	3.73471	0.776298	3.36064	3.7111	6.79164	0.836823	0.442701	1.6663	2.44982	2.56842	0	0.734574	3.71492	4.33036	1.98446	3.51664	2.02768	4.93039	3.42873	2.47725	1.05123	0	1.56318	0	2.50892	0	2.34385
MALT1	641.434	-1.05658	0.0553297	-19.0961	2.72246e-81	1.07423e-80	393.083	1033.77	584.125	282.805	473.904	339.413	381.782	385.839	594.005	730.952	299.118	349.299	235.777	305.093	451.357	218.581	512.59	367.189	484.604	478.731	699.539	641.843	992.978	264.108	506.133	397.25	512.601	347.453	247.042	464.07	506.698	684.573	454.2	661.376	1909.12	522.699	365.828	329.452	860.53	451.367	567.016	797.572	800.424
AZU1	5439.89	-2.28512	0.198476	-11.5134	1.12988e-30	2.45537e-30	66.2034	65.9714	1589.59	16860.7	9340.19	5225.42	493.683	138.678	694.963	1192.73	289.508	80.3943	9367.07	443.97	1187.68	12583.3	13001.5	759.219	1182.94	63.8309	45.2776	7354	532.569	5096.38	24.9882	15396.8	253.442	1107.74	2331.11	59.9033	915.496	1906.02	977.34	1296.69	238.64	153.589	6222.24	194.623	137.56	53.7096	4148.08	6248.65	15385
INSL5	0.34321	-2.16766	0.457619	-4.73683	2.17087e-06	2.97067e-06	0	0	0	0	0	0	0	0	0	0	0	0	0	0	0	0	0	0	0	0	0	0	0	0	0	0	0	0	0	0	0	0	0	0	0	0	0	0	0	0	0	0	0
IL17D	22.3068	-2.50411	0.132577	-18.888	1.43072e-79	5.52554e-79	6.20657	2.562	6.83987	10.41	1.94223	2.18272	13.1649	1.11837	5.86962	13.7003	3.60383	3.69629	4.49098	8.74818	3.82506	2.55153	0.933679	2.32889	3.36064	2.22666	4.52776	5.02094	16.8226	8.3315	12.2491	0.856141	3.81116	0	7.42983	2.16518	3.30743	8.2055	3.04152	14.7912	19.8867	5.78024	5.25615	2.34485	6.25272	3.09863	4.18154	8.99518	16.4069
CYSLTR1	352.488	-2.72516	0.0791506	-34.4301	8.93836e-260	1.26352e-258	66.2034	467.564	188.781	53.785	32.0468	120.049	72.4069	131.968	111.523	207.922	55.2587	150.624	37.0506	100.604	145.352	60.3862	139.118	145.168	137.114	167.742	166.395	77.8245	105.806	34.1591	95.053	95.0317	450.67	88.1489	14.8597	137.85	83.3472	91.4327	112.536	131.712	115.891	171.756	63.0739	141.864	214.937	114.649	76.104	124.433	79.6909
TNFRSF10D	342.52	-1.32427	0.0798627	-16.5819	9.4211e-62	3.0825e-61	181.025	164.608	244.867	71.135	103.909	65.4815	92.1542	117.429	50.4787	160.374	82.8881	144.155	154.939	740.315	265.842	153.092	524.727	195.627	134.426	245.675	606.72	86.1928	77.03	261.609	222.444	103.593	182.936	170.421	61.2961	199.918	207.045	250.854	129.771	116.216	315.443	218.823	87.2522	113.725	81.2853	142.537	129.628	181.403	107.817
CCR9	20.2168	-1.15433	0.117794	-9.79957	1.1307e-22	2.127e-22	5.17214	55.0829	4.10392	6.94	9.71116	14.1877	32.9122	5.59186	28.1742	24.9829	14.4153	11.0889	2.24549	5.46761	3.82506	2.55153	8.40311	3.88149	7.3934	11.8755	14.7152	35.9834	27.8902	1.6663	16.1688	11.986	14.2919	8.81489	9.28729	8.66072	9.2608	14.0666	13.1799	14.7912	11.6577	14.0377	13.666	2.34485	26.5741	25.8219	22.5803	19.4896	23.4385
PSMD1	1446.3	-1.35202	0.0526397	-25.6844	1.74757e-145	1.16718e-144	1519.57	730.169	549.926	827.595	495.269	546.771	868.882	1165.34	522.396	704.357	526.159	1096.87	707.33	908.717	1593.14	610.666	494.85	947.083	950.389	1389.43	685.956	430.127	493.612	619.03	946.121	570.19	740.319	1081.29	657.54	1688.84	921.449	931.91	947.939	369.075	974.446	1145.31	606.56	1146.63	361.094	1586.5	359.612	427.271	905.898
TRHR	1.2216	-4.0021	0.232504	-17.213	2.12085e-66	7.30014e-66	0	0	0	0	0	0	0	0	0	0	0	0	0	0	0	0	0	0	0	0	0	0.836823	0	0	0	0	0	0	0	0	0	0	0	0	0	0	0	0	0	1.03288	0	0	0
NR1D2	359.467	-2.01111	0.0905598	-22.2075	2.90434e-109	1.51025e-108	81.7198	482.296	181.941	124.92	322.41	206.267	177.726	95.0617	383.873	281.259	168.179	118.281	72.9785	133.41	57.3759	127.576	215.68	86.169	225.163	58.6353	221.86	374.06	590.121	129.138	295.938	276.534	118.146	57.2968	117.02	98.8765	202.415	173.488	119.633	359.214	780.38	198.18	216.554	56.2764	583.848	52.6767	289.362	404.783	373.844
BTC	2.53537	-2.32527	0.26902	-8.6435	5.45157e-18	9.54025e-18	0	0	1.36797	0	0	0	0	0	1.17392	0	1.20128	0	0	2.18705	1.91253	0	0	0	0	1.48444	0	0	0	0	0	0	0	0	0	0.721726	0.661486	0	0	0	0	0.825749	0	1.17243	0	0	0	2.99839	0
INHBC	4.44772	-3.07397	0.159415	-19.2829	7.48042e-83	2.97582e-82	1.03443	0	0	0	0	1.09136	0	1.11837	0	0	2.40255	1.84814	1.12275	20.7769	0	0	0	0.776298	0	0	3.39582	0.836823	0.885402	0	0.979928	1.71228	0	0	0	1.44345	0	2.34443	2.02768	0.704341	3.42873	0	0	0	0	1.03288	0	2.99839	3.51577
PCSK1	3.584	-2.78877	0.194385	-14.3466	1.11816e-46	3.066e-46	0	0	0	3.47	0	1.09136	0	0	0	1.6118	1.20128	0.924072	0	0	0	0.85051	0	0.776298	0	0	2.26388	0.836823	0.885402	0.83315	1.46989	0.856141	0	0	0	0	0	0	0	0.704341	0.685747	0	0	1.17243	0	0	0	0	0
CRLF3	1185.86	-1.01426	0.0637871	-15.9006	6.2722e-57	1.95553e-56	889.608	1123.44	621.061	164.825	351.544	385.25	691.157	1708.87	757.181	1375.67	384.408	2200.22	245.881	218.705	1111.18	245.797	522.86	1681.46	756.144	1299.63	734.63	475.315	625.979	344.091	714.368	380.983	1405.37	970.372	167.171	1097.75	817.596	580.246	1292.64	747.306	1448.3	1841.42	351.111	920.354	1110.64	2211.39	495.93	939.996	931.68
BDNF	9.33624	-4.52447	0.165598	-27.322	2.32669e-164	1.81159e-163	0	0	0	0	0	0	0	1.11837	0	0.8059	0	0	0	0	0	5.10306	0.933679	0.776298	0.672128	0	0	1.67365	0	1.6663	0	2.56842	0.952791	0	1.85746	0	1.32297	0	2.02768	1.40868	2.05724	0	0	1.17243	0.78159	1.03288	1.67261	4.49759	0
IFNW1	0.574771	-1.98218	0.242239	-8.18275	2.77427e-16	4.69145e-16	0	0	0	0	0	1.09136	0	0	0	0	0	0	0	0	0	0	0	0	0	0	0	0	1.7708	0	0	0	0	2.20372	0	0	0	0	0	0.704341	0	0	0	0	0	0	0	0	0
UMODL1	121.169	-5.60008	0.218749	-25.6005	1.50597e-144	9.9217e-144	23.7918	1.281	0	1.735	0	0	0	13.4205	1.17392	0.8059	1.20128	0	96.5562	0	7.65012	22.1133	4.66839	61.3275	5.37702	40.0798	1.13194	0	3.54161	7.49835	0	4.28071	0.952791	0	3.71492	0	3.30743	1.17221	5.06919	0.704341	2.05724	46.2419	2.10246	4.6897	1.56318	1.03288	5.01784	1.4992	3.51577
NR2C2	2091.88	-2.03827	0.0628054	-32.4538	4.78558e-231	5.80651e-230	866.851	1164.43	1050.6	270.66	840.015	701.744	750.398	1226.85	1466.23	1334.57	523.757	1710.46	388.47	205.582	625.397	318.941	1156.83	1424.51	967.192	809.019	1543.97	1290.38	1177.14	394.913	1366.51	417.797	1052.83	661.851	278.619	914.427	1371.26	877.989	1238.91	1145.96	2845.85	1777.84	590.792	957.872	2222.84	1748.66	689.954	1343.28	1125.05
LCN15	0.776627	-2.07749	0.307945	-6.7463	1.51664e-11	2.32935e-11	0	0	0	0	0	0	0	1.11837	0	0	0	0	0	0	0	0.85051	0	0	0.672128	0	0	0	0	0	0.489964	0.856141	0	0	0	0	0	3.51664	3.04152	0	1.37149	0	0	0	0	0	0	0	0
CALR	12713.8	-2.24828	0.0781452	-28.7706	5.00566e-182	4.44405e-181	5030.42	3397.85	6010.88	9301.34	9710.19	8096.79	4818.35	1969.45	6640.89	3125.28	7733.82	3092.87	9775.75	12096.5	2690.93	9986.69	5110.02	3444.43	12666.2	3642.81	3164.91	7820.11	6913.66	7125.93	8148.59	10395.3	3077.51	3619.24	7279.38	7811.97	9909.72	8761.13	2104.73	5436.1	3655.03	4441.7	9022.71	3104.58	4073.65	3048.02	6471.35	4954.84	8635.91
PTPN11	1305.59	-2.9189	0.0594739	-49.0786	0	0	414.806	580.933	415.864	149.21	274.826	228.094	493.683	516.688	473.091	629.408	210.223	458.34	184.13	130.129	615.835	164.148	291.308	430.845	418.736	341.421	805.942	424.269	498.481	148.301	457.136	265.404	420.181	292.36	109.59	555.008	547.049	472.402	422.771	357.101	1065.65	785.287	232.322	389.245	523.665	765.362	213.258	493.236	635.183
CIITA	3066.32	-3.32119	0.096675	-34.3542	1.21884e-258	1.70638e-257	298.95	2784.25	660.732	694	1089.59	1315.09	296.21	696.746	1386.4	1432.89	923.782	811.335	396.329	867.163	707.636	504.352	843.112	520.119	1258.9	309.505	2149.56	1789.96	1190.42	304.933	1446.37	802.205	750.799	1049.71	1437.67	410.662	816.935	919.016	770.517	1651.68	301.729	900.892	1410.75	510.005	1710.12	320.192	1227.7	779.582	659.793
CCR8	3.02516	-1.06006	0.154101	-6.87898	6.02807e-12	9.36698e-12	3.10328	5.76449	0	1.735	0.971116	2.18272	0	3.35512	1.17392	5.6413	1.20128	0.924072	0	0	0	0	1.86736	7.76298	1.34426	2.22666	0	4.18412	1.3281	0	3.42975	0.856141	5.71675	0	0	0	4.6304	3.51664	8.11071	6.33907	5.48597	5.78024	1.05123	1.17243	3.12636	0	0	10.4944	1.17192
PAK2	3782.49	-1.08988	0.049665	-21.9446	9.76263e-107	4.90151e-106	2810.54	1846.56	2768.78	1552.83	1855.8	2127.06	2363.1	4282.25	2958.29	2434.62	2001.33	5295.86	1092.43	1044.31	2931.91	2000.4	2284.71	3522.06	1625.2	3694.77	5385.77	2758.17	1571.15	2253.67	2471.87	1986.25	2850.75	3155.73	965.878	4305.1	2804.04	2351.46	2864.09	2782.85	2437.83	3495.39	1364.5	2844.3	1963.35	6082.61	1731.99	2685.06	1886.8
SSTR2	20.3202	-4.61171	0.146078	-31.5702	9.46699e-219	1.06852e-217	4.13771	1.9215	0	0	0	2.18272	0	0	0	3.2236	1.20128	2.77222	2.24549	5.46761	0	2.55153	1.86736	2.32889	1.34426	2.22666	2.26388	0	1.3281	0.83315	1.46989	0	0.952791	0.734574	0	2.88691	3.30743	0	3.04152	0.704341	4.80023	0.825749	1.05123	0	0	2.06575	1.67261	0	0
OXTR	15.7523	-2.82874	0.122786	-23.0379	1.94286e-117	1.06346e-116	3.10328	5.76449	1.36797	3.47	4.85558	1.09136	0	3.35512	2.34785	4.0295	2.40255	7.39258	3.36824	3.28057	1.91253	3.40204	3.73471	7.76298	5.37702	3.7111	0	1.67365	1.7708	3.3326	3.42975	2.56842	1.90558	4.40744	0	1.44345	4.6304	3.51664	3.04152	11.2695	4.11448	14.0377	3.15369	4.6897	3.90795	1.03288	1.67261	0	4.6877
F2R	500.511	-1.77647	0.121392	-14.6341	1.70114e-48	4.7632e-48	72.41	208.162	246.235	235.96	468.078	367.788	585.837	275.12	979.052	96.708	365.188	146.003	63.9965	79.8272	78.4137	119.071	309.048	97.0372	431.506	73.4797	36.2221	481.173	1089.04	142.469	528.671	249.137	60.9786	74.1919	126.307	126.302	295.684	266.093	66.9134	452.187	913.415	181.665	428.902	126.622	1210.68	37.1836	446.588	503.73	828.551
PENK	7.61681	-1.17207	0.246733	-4.75037	2.03044e-06	2.78635e-06	7.241	0.640499	1.36797	10.41	0	1.09136	0	5.59186	0	3.2236	0	5.54443	5.61373	2.18705	3.82506	4.25255	0	1.5526	0.672128	0	2.26388	4.18412	0.885402	3.3326	0.489964	3.42457	3.81116	3.67287	5.57237	4.33036	3.96891	5.86107	1.01384	2.11302	0.685747	9.08324	0	4.6897	1.56318	2.06575	2.50892	1.4992	0
EPGN	41.2044	-6.2241	0.27511	-22.6241	2.51222e-113	1.33985e-112	0	0	0	0	0	1.09136	0	0	0	0	0	0	0	0	0	0	0.933679	0	0	0	1.13194	0.836823	0.442701	0	0.489964	1.71228	0	0	0	0	0	0	0	0	2.74299	0.825749	0	0	0.78159	0	0	0	2.34385
GALR2	6.54937	-1.28573	0.120255	-10.6917	1.1129e-26	2.28868e-26	4.13771	1.9215	6.83987	13.88	2.91335	9.82223	0	0	4.69569	0.8059	6.00638	2.77222	8.98197	34.9927	1.91253	12.7576	6.53575	0.776298	2.68851	0.742219	6.79164	7.53141	4.86971	4.9989	8.32939	11.986	0.952791	0.734574	9.28729	2.88691	1.98446	5.86107	3.04152	9.15643	7.54321	1.6515	8.40985	5.86213	2.34477	0	9.19938	2.99839	2.34385
PTGDR2	71.9962	-1.53114	0.153917	-9.94781	2.57785e-23	4.93214e-23	9.30985	255.559	42.4072	58.99	69.9203	141.877	0	14.5388	9.39139	157.151	81.6868	7.39258	11.2275	13.1223	9.56265	26.3658	82.1637	6.98668	29.5736	15.5866	3.39582	102.929	48.2544	9.16465	69.5749	35.9579	63.837	20.5681	92.8729	7.93899	36.3817	3.51664	10.1384	27.4693	24.0011	35.5072	30.4857	11.7243	14.0686	4.13151	26.7618	59.9679	9.3754
PMCH	1.67243	-2.63238	0.215965	-12.189	3.55976e-34	8.09844e-34	0	0	0	0	0	0	0	0	0	0.8059	0	0	1.12275	1.09352	0	0.85051	2.80104	0.776298	0.672128	0.742219	1.13194	0	0	0.83315	0	0.856141	0	0	0	0	0	0	0	0	0	0	0	0	0.78159	2.06575	0	0	0
BMP8A	5.8242	-1.2199	0.110203	-11.0695	1.76308e-28	3.70424e-28	4.13771	5.12399	1.36797	8.675	6.79781	3.27408	6.58244	0	5.86962	1.6118	3.60383	0.924072	11.2275	7.65466	1.91253	0.85051	5.60207	3.88149	10.0819	1.48444	0	13.3892	7.08322	3.3326	1.46989	4.28071	1.90558	13.2223	3.71492	0.721726	3.30743	0	0	7.74775	5.48597	2.47725	6.30739	2.34485	3.90795	1.03288	0.836307	5.99679	11.7192
CMTM4	342.392	-2.00919	0.0995538	-20.182	1.40903e-90	6.14236e-90	111.718	146.034	110.806	36.435	56.3247	38.1976	72.4069	276.238	56.3483	217.593	20.4217	219.005	108.906	38.2733	296.442	32.3194	118.577	152.154	128.376	316.928	344.11	66.109	45.1555	69.1514	399.811	47.0878	179.125	188.785	52.0088	313.229	297.007	198.104	139.91	78.1819	305.843	287.361	45.2029	150.07	89.8828	515.406	71.9224	142.424	185.164
TBK1	548.505	-1.19052	0.0726267	-16.3923	2.17236e-60	7.01321e-60	576.176	609.115	325.578	78.075	112.649	146.242	302.792	773.914	260.611	474.675	109.316	569.228	80.8377	63.4243	512.558	96.1076	209.144	527.106	256.081	694.717	503.714	152.302	344.864	140.802	196.476	85.6141	556.43	328.354	74.2983	634.398	260.625	225.065	590.054	223.276	346.988	780.333	103.021	402.142	443.943	968.839	116.247	281.849	237.901
GDF3	0.893988	-2.55033	0.376744	-6.76939	1.29324e-11	1.99043e-11	0	0	0	0	0	0	0	0	0	0	0	2.77222	0	0	0	0	0	0.776298	0	0	0	0	0	0.83315	0	0	0	1.46915	0	0	0	0	0	0	0	0	0	0	0	0	0.836307	0	0
ROBO2	12.5206	-5.35708	0.354791	-15.0992	1.63832e-51	4.78033e-51	0	0.640499	0	1.735	0.971116	0	0	0	0	0	0	0	0	1.09352	0	0.85051	0.933679	0	1.34426	0	0	0	0	0	0	0.856141	0.952791	0	3.71492	0	1.32297	0	0	0	0	0	0	0	0.78159	1.03288	0	1.4992	0
[truncated: 85 more rows]
[truncated: 467 more columns]

## Sheet: Supplementary Table S10
Supplementary Table S10. The subgrouping of the TCGA cohort (n = 173) samples
Sample	Subgroup
TCGA.AB.2811.03	G1
TCGA.AB.2908.03	G2
TCGA.AB.2813.03	G1
TCGA.AB.2805.03	G1
TCGA.AB.2833.03	G1
TCGA.AB.2843.03	G2
TCGA.AB.2868.03	G2
TCGA.AB.2820.03	G1
TCGA.AB.2861.03	G1
TCGA.AB.2870.03	G2
[truncated: 163 more rows]

[truncated: 16 more sheets: Supplementary Table S11, Supplementary Table S12, Supplementary Table S13, Supplementary Table S14, Supplementary Table S15, Supplementary Table S16, Supplementary Table S17, Supplementary Table S18, Supplementary Table S19, Supplementary Table S20, Supplementary Table S21, Supplementary Table S22, Supplemenntary Table S23, Supplementary Table S24, Supplementary Table S25, Supplementary Table S26]
